# Supplementary material for: Expanding radiogenic strontium isotope baseline data for central Mexican paleomobility studies
Source: PLoS One. 2020 Feb 24;15(2):e0229687. doi: 10.1371/journal.pone.0229687 (PMC7039465; doi:10.1371/journal.pone.0229687)
Supplement: S1 File — (CSV) [file pone.0229687.s001.csv]

ACL	Site	Specimen	Sr	UTM-E	UTM-N	Altitude	Source	Basin	Species	Origin	RootingDepth
ACL-9046	CUI	CUI-P001	0.70507	480790	2134234	2290	sample	BoM	Agave spp.	NatEd	shallow
ACL-9047	CUI	CUI-P002	0.70536	480998	2134251	2288	sample	BoM	Dahlia pinnata	NatEd	shallow
ACL-9048	CUI	CUI-P003	0.70502	481044	2134137	2283	sample	BoM	Verbascum giganteum	NonNat	deep
ACL-9049	CUI	CUI-P004	0.70591	480991	2134066	2286	sample	BoM	Opuntia ficus	NatEd	shallow
ACL-9050	TEZ	TEZ-P001	0.7052	477880	2156155	2251	sample	BoM	Schinus molle	NonNat	deep
ACL-9051	TEZ	TEZ-P002	0.70618	478014	2156268	2251	sample	BoM	Agave spp.	NatEd	shallow
ACL-9052	NAU	NAU-P001	0.70497	474873	2155369	2264	sample	BoM	Yucca filifera	NatNonEd	deep
ACL-9053	NAU	NAU-P002	0.70503	475008	2155777	2264	sample	BoM	Opuntia ficus	NatEd	shallow
ACL-9054	NAU	NAU-P003	0.70469	474863	2155595	2264	sample	BoM	Agave spp.	NatEd	shallow
ACL-9055	CMZ	CMZ-P001	0.70455	473040	2154358	2385	sample	BoM	Arctostaphylos spp.	NatEd	shallow
ACL-9056	CMZ	CMZ-P002	0.70489	472950	2154408	2397	sample	BoM	Agave spp.	NatEd	shallow
ACL-9057	CMZ	CMZ-P003	0.70471	473033	2154438	2382	sample	BoM	Dahlia pinnata	NatEd	shallow
ACL-9058	TZG	TZG-P001	0.70471	519433	2155797	2513	sample	BoM	Opuntia ficus	NatEd	shallow
ACL-9059	TZG	TZG-P002	0.70459	519358	2155730	2504	sample	BoM	Dahlia pinnata	NatEd	shallow
ACL-9060	TZG	TZG-P003	0.70464	519020	2155859	2534	sample	BoM	Agave spp.	NatEd	shallow
ACL-9061	TLC	TLC-P001	0.70484	485501	2150723	2231	sample	BoM	Poa spp.	NatNonEd	shallow
ACL-9062	TLC	TLC-P002	0.70483	485523	2150718	2231	sample	BoM	Yucca filifera	NatNonEd	deep
ACL-9063	TLC	TLC-P003	0.70496	485597	2150719	2233	sample	BoM	Opuntia ficus	NatEd	shallow
ACL-9064	TLC	TLC-P004	0.70514	485543	2150786	2233	sample	BoM	Agave spp.	NatEd	shallow
ACL-9065	XCL	XCL-P001	0.70641	468747	2079174	1349	sample	XCL	Agave spp.	NatEd	shallow
ACL-9066	XCL	XCL-P002	0.70521	468921	2079148	1329	sample	XCL	Enterolobium cyclocarpum	NatEd	deep
ACL-9067	XCL	XCL-P003	0.706	468629	2079292	1348	sample	XCL	Agave spp.	NatEd	shallow
ACL-9068	XCL	XCL-P004	0.70539	468872	2079236	1340	sample	XCL	Agave spp.	NatEd	shallow
ACL-9069	ATO	ATO-P001	0.70486	494693	2122995	2239	sample	BoM	Opuntia ficus	NatEd	shallow
ACL-9070	ATO	ATO-P002	0.70481	494693	2122995	2239	sample	BoM	Poa spp.	NatNonEd	shallow
ACL-9071	ATO	ATO-P003	0.70452	494693	2122995	2239	sample	BoM	Amaranthus hybridus	NatEd	deep
ACL-9072	TYH	TYH-P001	0.70466	498319	2128955	2252	sample	BoM	Pinus spp.	NatNonEd	deep
ACL-9073	TYH	TYH-P002	0.70455	498319	2128955	2252	sample	BoM	Agave spp.	NatEd	shallow
ACL-9074	TYH	TYH-P003	0.70462	498319	2128955	2252	sample	BoM	Agave spp.	NatEd	shallow
ACL-9075	CHL	CHL-P001	0.70543	573378	2107043	2148	sample	PTV	Dorotheanthus spp.	NonNat	deep
ACL-9076	CHL	CHL-P002	0.70598	573421	2107130	2150	sample	PTV	Opuntia ficus	NatEd	shallow
ACL-9077	CHL	CHL-P003	0.70575	573314	2107191	2154	sample	PTV	Chenopodium nuttalliae	NatEd	deep
ACL-9078	CHL	CHL-P004	0.70602	573258	2107461	2157	sample	PTV	Agave spp.	NatEd	shallow
ACL-9079	CXT	CXT-P001	0.705	569529	2127993	2298	sample	PTV	Dahlia pinnata	NatEd	shallow
ACL-9080	CXT	CXT-P002	0.70553	569461	2128024	2302	sample	PTV	Agave spp.	NatEd	shallow
ACL-9081	CXT	CXT-P003	0.70525	569280	2128072	2305	sample	PTV	Quercus spp.	NatNonEd	deep
ACL-9082	CXT	CXT-P004	0.70541	569395	2127878	2309	sample	PTV	Agave spp.	NatEd	shallow
ACL-7409-FT	TQX	TQX-W001	0.70476	484002	2199133	2239	sample	TUL
ACL-7409-UF	TQX	TQX-W001	0.70469	484002	2199133	2239	sample	TUL
ACL-7410-FT	TQX	TQX-W002	0.70462	480117	2200273	2533	sample	TUL
ACL-7410-UF	TQX	TQX-W002	0.70458	480117	2200273	2533	sample	TUL
ACL-7374	XAL	XAL-P001	0.7048	495867	2178713	2239	sample	BoM	Kochia scoparia	NonNat	deep
ACL-7375	XAL	XAL-P002	0.70479	495867	2178716	2239	sample	BoM	Poa spp.	NatNonEd	shallow
ACL-7376	XAL	XAL-P003	0.7048	495878	2178710	2239	sample	BoM	Poa spp.	NatNonEd	shallow
ACL-7377	XAL	XAL-P004	0.70482	495882	2178707	2239	sample	BoM	Chenopodium nuttalliae	NatEd	deep
ACL-7378	XAL	XAL-P005	0.7048	495883	2178708	2239	sample	BoM	Chenopodium nuttalliae	NatEd	deep
ACL-7379	XAL	XAL-P006	0.70479	495892	2178710	2239	sample	BoM	Chenopodium nuttalliae	NatEd	deep
ACL-7380	XAL	XAL-P007	0.70477	495702	2178935	2238	sample	BoM	Avena sativa	NonNat	shallow
ACL-7381	XAL	XAL-P008	0.70479	494737	2178926	2238	sample	BoM	Helianthus spp.	NatEd	deep
ACL-7382	XAL	XAL-P009	0.70478	494837	2178943	2239	sample	BoM	Avena sativa	NonNat	shallow
ACL-7383	XAL	XAL-P010	0.70474	497854	2178943	2239	sample	BoM	Taraxacum officinale	NonNat	deep
ACL-7384	XAL	XAL-P011	0.70475	495063	2178959	2239	sample	BoM	Taraxacum officinale	NonNat	deep
ACL-7385	XAL	XAL-P012	0.70478	495346	2178978	2239	sample	BoM	Hordeum vulgare	NonNat	deep
ACL-7386	XAL	XAL-P013	0.70481	495347	2178979	2239	sample	BoM	Chenopodium nuttalliae	NatEd	deep
ACL-7387	XAL	XAL-P014	0.70484	495423	2178904	2239	sample	BoM	Hordeum vulgare	NonNat	deep
ACL-7388	XAL	XAL-P015	0.70484	495637	2178998	2239	sample	BoM	Poa spp.	NatNonEd	shallow
ACL-7389	XAL	XAL-P016	0.70497	495884	2178860	2239	sample	BoM	Jaltomata procumbens	NatEd	shallow
ACL-7390	XAL	XAL-P017	0.70488	495868	2178714	2239	sample	BoM	Poa spp.	NatNonEd	shallow
ACL-7391	XAL	XAL-P018	0.7049	495868	2178713	2239	sample	BoM	Poa spp.	NatNonEd	shallow
ACL-7394	XAL	XAL-P021	0.70481	495846	2178692	2238	sample	BoM	Helianthus spp.	NatEd	deep
ACL-7397	XAL	XAL-P024	0.70482	495826	2178687	2238	sample	BoM	Kochia scoparia	NonNat	deep
ACL-7399	XAL	XAL-P026	0.70471	495251	2181200	2241	sample	BoM	Agave spp.	NatEd	shallow
ACL-7400	XAL	XAL-P027	0.7049	495292	2181209	2242	sample	BoM	Opuntia ficus	NatEd	shallow
TEO-F001	TEO	11203 CV C2 N334 E96 11	0.70459	516371	2177462	2351	Price et al 2000	BoM
TEO-F002	TEO	11145 CV C2 N331 E93 1k	0.70458	516371	2177462	2351	Price et al 2000	BoM
TEO-F003	TEO	3110 CV C1 N342 E94 1a	0.70468	516371	2177462	2351	Price et al 2000	BoM
TEO-F004	TEO	8186 CV T N333 E81 2d	0.70459	516371	2177462	2351	Price et al 2000	BoM
TEO-F005	TEO	3294 CV C1 N338 E91 1a	0.70464	516371	2177462	2351	Price et al 2000	BoM
TEO-F006	TEO	7531 CV NS N334 E91 1a	0.70471	516371	2177462	2351	Price et al 2000	BoM
TEO-F007	TEO	22422 CP C5 N348 E116 1f/2a	0.70461	516371	2177462	2351	Price et al 2000	BoM
TEO-F008	TEO	790 CB N325 E16 S	0.7047	516371	2177462	2351	Price et al 2000	BoM
TEO-F009	TEO	706 CB N332 E31 S	0.70465	516371	2177462	2351	Price et al 2000	BoM
TEO-S001	TEO	67145s	0.70435	516371	2177462	2351	Schaaf et al 2012	BoM
TEO-S002	TEO	67145s	0.70432	516371	2177462	2351	Schaaf et al 2012	BoM
TEO-S003	TEO	25166s	0.70438	516371	2177462	2351	Schaaf et al 2012	BoM
TEO-S004	TEO	25166s	0.70441	516371	2177462	2351	Schaaf et al 2012	BoM
TUL-S001	TUL	TU-1S	0.705	464348	2218555	2050	Schaaf et al 2012	TUL
TUL-S002	TUL	TU-2S	0.70501	464348	2218555	2050	Schaaf et al 2012	TUL
TUL-S003	TUL	TU-3S	0.70469	464348	2218555	2050	Schaaf et al 2012	TUL
