# Supplementary material for: Expanding radiogenic strontium isotope baseline data for central Mexican paleomobility studies
Source: PLoS One. 2020 Feb 24;15(2):e0229687. doi: 10.1371/journal.pone.0229687 (PMC7039465; doi:10.1371/journal.pone.0229687)
Supplement: S2 File — (RMD) [file pone.0229687.s002.Rmd]

---
title: "CMB_Sr"
author: "Sofía Pacheco-Forés"
date: "August 7, 2018"
output: pdf_document
---
```{r setup, include=FALSE}
knitr::opts_chunk$set(echo = TRUE)
```
##Import data
```{r import}
CMB <- read.csv(file = "S2 File.csv", header = T)
CMB[CMB==""]<-NA
library(ggplot2)
library(cluster)
CMB.dat<- (CMB[1:79,4:7])
```
## K-means clusters
K-means is a divisive iterative non-hierarchical clustering method. Clusters are defined based on Euclidean distances so as to minimize variability within a cluster, while maximizing variability between clusters (known as the Sum of Squares Error, or SSE). This randomization procedure assesses changes in the global SSE for different cluster levels. I compare the SSE in both the original data and in 1,000 randmoized versions of those data for each cluster solution. 
```{r kmeans}
kmeans.wss <- function(data, maxk) {
  wss <- (nrow(data) - 1) * sum(apply(data, 2, var))
  for (i in 2:maxk) wss[i] <- sum(kmeans(data, centers = i, iter.max = 50, nstart = 25)$tot.withinss)
  return(wss)
}
set.seed(1275) #sets a random seed for repeatability
kmeans.orig <- kmeans.wss(CMB.dat, maxk=15) #creates 1000 column randomized versions of original data a calculates global SSE for cluster solutions maxk
rand.out <- NULL
nsim <- 1000
for (i in 1:nsim) {
  rand.tab <- apply(CMB.dat, 2, sample)
  rand.out <- rbind(rand.out, kmeans.wss(rand.tab, maxk = 15))
}
```
#Choose appropriate number of clusters
Plotting the changes in global SSE between the actual and randomized data by cluster solution allows for the identification inflection points in SSE values and the pattern of departures from random at varying cluster levels.

Figure 1. SSE scores by cluster solution for actual data and the mean of the randomized data.
```{r absolute_SSE_plot}
plot(kmeans.orig, type = "b", col = "blue", xlab = "Number of Clusters", ylab = "Sum of Squares")
points(colMeans(rand.out), type = "l", col = "red", lty = 2)
legend("topright", c("Original Data", "Mean of 1000 Random Runs"), col = c("blue","red"), lty = c(1, 2))
```
Figure 2. Difference between the mean random SSE and the actual SSE from the original data. This suggests that a 5 cluster solution represents the furthest departures from random,providing the best means of further refining zones of distinct bioavailable radiogenic strontium values within the study region.
```{r difference_SSE_plot}
plot(colMeans(rand.out) - kmeans.orig, type = "b", col = "blue", xlab = "Number of Clusters",
     ylab = "Actual SSE - Mean Randomized SSE", axes=FALSE)
axis(1, at=seq(0,15,5))
axis(2, at=seq(0,14e+10,by=2.0e+09))
box()
```

#Calulate the 5 cluster solution and extract cluster assignments
```{r 5cluster}
fitK <- kmeans(CMB.dat, 5, iter.max = 100, nstart = 100)$cluster
clust <-cbind.data.frame(CMB$Site,fitK)
K.tab <- as.matrix(table(CMB$Site, fitK))
CMB$clust <- as.factor(fitK) #converts numerical vector
```
#Boxplot of clusters
```{r boxplot_clust}
CMB.clust <- ggplot(CMB, aes(x=clust, y=Sr, fill=clust)) +
  geom_boxplot() + 
 ylab(" "~.^87*"Sr/"~.^86*"Sr") + 
  scale_x_discrete(limits=c('5','3','1','4','2'),labels=c('N BoM','NE BoM','SW BoM','P-T Valley','Xochicalco')) + 
  theme(legend.position="none") + 
  xlab('Cluster') + 
  theme(text=element_text(size=16)) + scale_fill_manual(values=c('#F0E442','#CC79A7','#009E73','#0072B2','#E69F00')) +
  geom_point(position=position_dodge(width=0.75),aes(group=clust)) +
ggsave('Fig3.tiff',height=7,width=8,unit=c('in'),dpi=600)
```
#Plot results by site, color by cluster to look at intracluster variability
```{r plot_site}
CMB.site <- ggplot(CMB, aes(x=Site, y=Sr, fill=clust)) + 
  geom_boxplot() + 
  ylab(" "~.^87*"Sr/"~.^86*"Sr")+
  xlab('Site')+
  theme(text=element_text(size=16))+ scale_x_discrete(limits=c('TQX','TUL','TEO','TZG','XAL','ATO','CMZ','CUI','NAU','TEZ','TLC','TYH','CHL','CXT','XCL')) + scale_fill_manual(values=c('#F0E442','#CC79A7','#009E73','#0072B2','#E69F00'), breaks=c('4','2','5','3','1'), labels=c('N BoM','NE BoM','SW BoM','P-T Valley','Xochicalco')) + 
  guides(fill=guide_legend(title=NULL)) + 
  theme(legend.justification=c(0.1,0.9), legend.position=c(0.1,0.9)) + geom_point(position=position_dodge(width=0.75),aes(group=clust))+
ggsave('Fig4.tiff',height=7,width=10,unit=c('in'),dpi=600)
```
#Cluster medians and interquartile ranges for Table 2
```{r cluster_stats}
ggplot_build(CMB.clust)$data
ggplot_build(CMB.site)$data
```
#Check clusters for normality
```{r cluster_norm}
qqnorm((CMB$Sr[CMB$clust==5]))
qqline((CMB$Sr[CMB$clust==5]))
shapiro.test((CMB$Sr[CMB$clust==5]))
```
#Basin of Mexico IQR
```{r BoM_range}
BoM <- ggplot(CMB, aes(x=Basin, y=Sr, fill=Basin)) + geom_boxplot()
ggplot_build(BoM)$data
```
#Contribution of rooting depth by cluster
```{r rooting_depth}
plant <- rbind(CMB[1:37,],CMB[42:63,])
ggplot(plant, aes(x=clust, y=Sr, fill=RootingDepth)) + 
    geom_boxplot() + 
  geom_point(position=position_dodge(width=0.75),aes(group=RootingDepth)) +
  ylab(" "~.^87*"Sr/"~.^86*"Sr") + 
  xlab('Cluster')+ 
  theme(text=element_text(size=16)) +
  scale_x_discrete(limits=c('2','5','3','1'),labels=c('2'='NE BoM','5'='SW BoM','3'='P-T Valley','1'='Xochicalco')) + 
  guides(fill=guide_legend(title='Rooting Depth')) + theme(legend.justification=c(0.1,0.9), legend.position=c(0.1,0.9))+
ggsave('S2 Fig.tiff',height=7,width=10,unit=c('in'),dpi=600)
```
#Native edible vs Non-native/non-edible plants
```{r nativeplants}
ggplot(plant, aes(x=clust, y=Sr, fill=Origin)) + 
    geom_boxplot() + 
  geom_point(position=position_dodge(width=0.75),aes(group=Origin)) +
  ylab(" "~.^87*"Sr/"~.^86*"Sr") + 
  xlab('Cluster')+ theme(text=element_text(size=16)) +
  scale_x_discrete(limits=c('2','5','3','1'),labels=c('2'='NE BoM','5'='SW BoM','3'='P-T Valley','1'='Xochicalco')) + 
  scale_fill_discrete(name='Plant Origin',breaks=c("NatEd", 'NatNonEd', 'NonNat'),
  labels=c('native edible', 'native non-edible','non-native')) +
  theme(legend.justification=c(0.1,0.9), legend.position=c(0.1,0.9))+
ggsave('S1 Fig.tiff',height=7,width=10,unit=c('in'),dpi=600)
```
