# Supplementary material for: Expanding radiogenic strontium isotope baseline data for central Mexican paleomobility studies
Source: PLoS One. 2020 Feb 24;15(2):e0229687. doi: 10.1371/journal.pone.0229687 (PMC7039465; doi:10.1371/journal.pone.0229687)
Supplement: S1 Appendix — (XLSX) [file pone.0229687.s004.xlsx]

## Sheet: Run 1
		23Na (KED)	24Mg (KED)	31P (KED)	44Ca (KED)	85Rb (KED)	86Sr (KED)	88Sr (KED)	137Ba (KED)	140Ce (KED)	141Pr (KED)	146Nd (KED)	147Sm (KED)	153Eu (KED)	157Gd (KED)	159Tb (KED)	163Dy (KED)	165Ho (KED)	166Er (KED)	169Tm (KED)	172Yb (KED)	175Lu (KED)	208Pb (KED)	238U (KED)
		Y (ppb)	Y (ppb)	Y (ppb)	Y (ppb)	Y (ppb)	Y (ppb)	Y (ppb)	Y (ppb)	Y (ppb)	Y (ppb)	Y (ppb)	Y (ppb)	Y (ppb)	Y (ppb)	Y (ppb)	Y (ppb)	Y (ppb)	Y (ppb)	Y (ppb)	Y (ppb)	Y (ppb)	Y (ppb)	Y (ppb)
	LOD	0.775774	0.0238834	1.82301	0.64523	0.00248939	0.0183824	0.000364402	0.00171673	0.000325943	5.37747e-05	0.000137554	0.0001936	6.28432e-05	0.000160321	8.21095e-05	0.000194487	0.000109887	0.000347195	4.1318e-05	0.000308341	6.65934e-05	0.000240547	4.78026e-05
	LOQ	2.58591	0.0796113	6.0767	2.15077	0.00829796	0.0612748	0.00121467	0.00572244	0.00108648	0.000179249	0.000458514	0.000645335	0.000209477	0.000534405	0.000273698	0.000648289	0.000366291	0.00115732	0.000137727	0.0010278	0.000221978	0.000801823	0.000159342
	BEC	13.0896	0.0406592	4.91632	0.861721	0.00930538	0.0403824	0.00215168	0.00151712	0.0012754	0.000102717	0.000243394	0.000107089	5.7313e-05	0.000309347	0.000218164	0.000345645	0.00022521	0.00062641	0.00011135	0.00051451	6.46873e-05	0.00153866	0.000113295
	Top Standard	3087.25	10317.5	30743.8	10560.2	90.4677	200.212	200.186	197.293	0.45057	0.450814	0.450612	0.45042	0.450225	0.450448	0.451021	0.450876	0.451192	0.450394	0.451322	0.450309	0.450655	68.6402	4.62176
15	ACL-7374 XAL-P001	4186.39	16577.9	10869.6	59703.9	7.51664	150.306	148.756	28.6183	1.61572	0.210541	0.861437	0.182813	0.0369208	0.167381	0.0247377	0.143716	0.028263	0.0814354	0.0114744	0.0759308	0.0118676	5.25791	0.111036
16	ACL-7375 XAL-P002	962.782	2010.09	2562.67	12539.9	0.80663	61.5579	62.0819	23.2845	0.135408	0.017173	0.0723281	0.014744	0.00351333	0.0133488	0.00214147	0.0107793	0.00217914	0.00601383	0.000801558	0.00554309	0.000858218	0.694669	0.00941418
17	ACL-7376 XAL-P003	3447.85	16597.6	28752.2	41471.8	20.6913	444.09	441.072	46.4252	0.991407	0.129761	0.537893	0.113159	0.0236866	0.102233	0.0155322	0.0883017	0.0173171	0.0504295	0.00714048	0.046817	0.00717932	10.7464	0.0597211
18	ACL-7377 XAL-P004	9555.54	14149.6	31260.2	40252.3	16.724	361.317	358.694	37.5124	0.840075	0.105837	0.438531	0.0924246	0.020089	0.0841586	0.0127495	0.074931	0.0145344	0.0424377	0.00586798	0.0391633	0.00618272	34.0229	0.0499525
19	ACL-7378 XAL-P005	8128.54	23942.5	19669.6	32298.7	22.2526	251.407	247.816	46.3621	1.2561	0.177776	0.719933	0.14899	0.0337976	0.136483	0.0204191	0.117767	0.0234799	0.0673873	0.00942734	0.0624423	0.00975724	0.384164	0.0886316
20	ACL-7379 XAL-P006	9258.13	23674.6	19385.9	32269.2	24.6079	250.124	245.396	45.9926	1.68763	0.208778	0.838402	0.169887	0.0377479	0.155936	0.0231273	0.134493	0.0266192	0.0760666	0.0107964	0.0717658	0.0111426	0.487205	0.0989882
23	ACL-7380 XAL-P007	6094.67	10607.2	31559	5539.22	25.1551	78.7989	77.1976	24.1678	0.283918	0.0376439	0.153518	0.0321246	0.00746404	0.030329	0.00440539	0.0257305	0.00514281	0.0146276	0.0020034	0.0139308	0.00199411	1.93525	0.0146664
24	ACL-7381 XAL-P008	6178.61	23947.7	30380.2	45606	22.6446	540.811	533.749	83.9891	0.750765	0.096787	0.392336	0.0817938	0.0199856	0.0748302	0.0111536	0.063718	0.0125518	0.0369092	0.0051735	0.0339949	0.00515712	2.6755	0.0374978
25	ACL-7382 XAL-P009	2074.62	6374.09	19039.6	3038.3	21.1272	38.663	39.1037	17.5965	0.124828	0.0163121	0.065507	0.0135393	0.00317863	0.0121539	0.00178068	0.0105029	0.00205646	0.00584126	0.000831611	0.00526165	0.000802466	0.95997	0.00543785
26	ACL-7383 XAL-P010	8619.88	18780.9	33960.3	58163.4	9.76397	477.782	475.347	87.8345	0.406112	0.0524375	0.210248	0.0433421	0.0114413	0.03961	0.00596979	0.0336342	0.00651395	0.0192178	0.00271483	0.0174589	0.00272369	0.40107	0.0154463
27	ACL-7384 XAL-P011	9564.7	17041.7	19758.7	49988.5	17.2826	779.848	756.931	122.809	0.660436	0.0834637	0.338967	0.0703755	0.018347	0.0639735	0.00983955	0.0555242	0.0107079	0.0298435	0.00425318	0.0292507	0.00425292	0.990102	0.0311744
28	ACL-7385 XAL-P012	2954.71	8837.59	22235.8	3962.75	17.5634	50.9604	51.3507	30.2919	0.0312586	0.00373088	0.0154958	0.0030857	0.00148935	0.00295718	0.00032627	0.00245503	0.000432093	0.00130481	0.000206499	0.00115121	0.000163558	1.32434	0.00194536
85	ACL-7386 XAL-P013	10732.7	22710.9	15496.4	33561.7	11.6527	311.63	309.307	64.1876	1.32669	0.172201	0.697581	0.144279	0.0338761	0.12989	0.0203675	0.119048	0.0235424	0.0686908	0.00983651	0.0648121	0.010583	0.785227	0.0804282
86	ACL-7387 XAL-P014	4802.21	8306.15	21276.3	4369.14	23.1779	66.9029	67.3871	31.9254	0.0406874	0.00535228	0.0227977	0.00439639	0.0017771	0.00420386	0.000611657	0.00342747	0.00065379	0.00190296	0.000272012	0.00204454	0.000307396	3.16151	0.00290234
87	ACL-7388 XAL-P015	549.785	1013.33	829.363	2376.79	1.02222	25.0074	25.1109	10.0281	0.089536	0.0139731	0.0567816	0.0111572	0.002511	0.0093985	0.00147701	0.0082412	0.0015533	0.00435831	0.00058466	0.00397869	0.000656855	0.713128	0.00486692
88	ACL-7389 XAL-P016	15707.8	13984.4	28516.6	6269.22	19.8299	71.2841	71.772	10.4637	0.0902338	0.0117447	0.04716	0.00896456	0.00258079	0.00813059	0.00123136	0.00718132	0.0013442	0.00404506	0.000552176	0.00356334	0.000620164	0.495051	0.00920483
89	ACL-7390 XAL-P017	2250.8	2886.72	4012.79	14656.1	3.20962	73.3632	73.4268	21.5952	0.104575	0.0154409	0.0651444	0.0129596	0.00307854	0.0112674	0.00167087	0.00955436	0.00185317	0.00540545	0.000682634	0.00500022	0.000761402	2.13723	0.00476604
90	ACL-7391 XAL-P018	2052.49	2029.39	4504.12	12107.4	1.35217	72.7567	73.1058	15.4389	0.107048	0.0152901	0.0651504	0.0127184	0.00305308	0.0109132	0.00164018	0.00939776	0.00179402	0.00487757	0.000636128	0.00435957	0.000686211	1.29214	0.00519934
93	ACL-7392 XAL-P019	1950.27	4718.59	15226.4	532.66	15.3826	6.89584	6.89925	5.30382	0.228321	0.0274895	0.111359	0.022782	0.0148575	0.019348	0.00282969	0.0147021	0.00248871	0.00691311	0.000882896	0.00609908	0.00101266	1.11755	0.0247344
94	ACL-7394 XAL-P021	4423.22	22894.5	17954.6	62697.2	9.54239	557.235	550.894	86.087	0.680994	0.092432	0.376071	0.0770543	0.0196425	0.0692542	0.0103272	0.0610205	0.0118924	0.0343458	0.00494221	0.031727	0.00528551	0.715701	0.0443621
95	ACL-7395 XAL-P022	8059.07	14176.9	44822.3	854.093	45.1934	12.1381	12.1614	12.1266	0.35876	0.0429993	0.171001	0.0363493	0.0278191	0.0310804	0.00434122	0.0244857	0.00436024	0.0118755	0.00158798	0.0106735	0.00168011	3.22596	0.0450233
96	ACL-7397 XAL-P024	6437.21	23893.4	14359.7	45254	14.8663	363.794	360.02	61.1311	1.14428	0.148247	0.598418	0.12374	0.0279643	0.111439	0.0166549	0.0980495	0.0191429	0.0560887	0.00790809	0.0529936	0.00841587	4.09958	0.0711091
97	ACL-7398 XAL-P025	4616.46	14178	52636	1296.78	35.9286	26.5621	26.6116	45.5696	0.784762	0.0926132	0.355335	0.0671523	0.0389681	0.0540714	0.00820981	0.0482937	0.00944795	0.0279698	0.00399439	0.028408	0.00448479	3.10025	0.0935033
98	ACL-7399 XAL-P026	1962.51	22139.6	11495.6	102007	2.11584	625.484	617.046	108.973	0.259333	0.0324043	0.12701	0.0212944	0.00748623	0.0231168	0.00285346	0.0171955	0.00346788	0.00934687	0.00111673	0.00656503	0.00104918	0.264165	0.00557985
101	ACL-7400 XAL-P027	4693.1	19340	3913.31	90671.1	22.1149	557.603	548.524	72.0916	0.303178	0.0346206	0.130947	0.0217796	0.00579468	0.0251456	0.00353833	0.0206548	0.00440225	0.0120547	0.00150016	0.00841863	0.00140397	0.770447	0.00369543

## Sheet: Run 2
		23Na (KED)	24Mg (KED)	31P (KED)	44Ca (KED)	85Rb (KED)	86Sr (KED)	88Sr (KED)	137Ba (KED)	140Ce (KED)	141Pr (KED)	146Nd (KED)	147Sm (KED)	153Eu (KED)	157Gd (KED)	159Tb (KED)	163Dy (KED)	165Ho (KED)	166Er (KED)	169Tm (KED)	172Yb (KED)	175Lu (KED)	208Pb (KED)	238U (KED)
		Y (ppb)	Y (ppb)	Y (ppb)	Y (ppb)	Y (ppb)	Y (ppb)	Y (ppb)	Y (ppb)	Y (ppb)	Y (ppb)	Y (ppb)	Y (ppb)	Y (ppb)	Y (ppb)	Y (ppb)	Y (ppb)	Y (ppb)	Y (ppb)	Y (ppb)	Y (ppb)	Y (ppb)	Y (ppb)	Y (ppb)
	LOD	4.06868	0.0643705	1.71419	2.18354	0.00188234	0.180604	0.000924758	0.00408288	0.000357592	7.52344e-05	0.00024481	0.000181167	6.08894e-05	0.000184383	0.000105725	0.000332788	0.000182731	0.000198922	4.43432e-05	0.000354458	4.47818e-05	0.000391486	0.000201497
	LOQ	13.5623	0.214568	5.71395	7.27846	0.00627445	0.602014	0.00308253	0.0136096	0.00119197	0.000250781	0.000816032	0.000603888	0.000202965	0.00061461	0.000352416	0.00110929	0.000609104	0.000663074	0.000147811	0.00118153	0.000149273	0.00130495	0.000671656
	BEC	32.7017	0.192175	5.92003	5.78993	0.00291893	1.15113	0.00212242	0.00544267	0.00111838	8.34727e-05	0.000246204	6.65297e-05	2.58738e-05	0.000102695	0.000174531	0.000316156	0.000211673	0.000534746	8.70266e-05	0.000477539	4.10635e-05	0.00196558	0.000105255
	Top Standard	3117.94	10388.4	30916.2	10675.9	91.5764	202.915	201.886	198.733	0.455384	0.455509	0.454315	0.457261	0.456349	0.455884	0.456638	0.456013	0.456778	0.457197	0.456419	0.456409	0.457148	68.9016	4.66387
14	ACL-9046 CUI-P001	977.555	20492.9	9273.24	118150	4.95629	409.072	405.847	207.55	0.614607	0.110083	0.428145	0.0658576	0.0231192	0.0710793	0.00918864	0.0502721	0.0101338	0.0285909	0.00359499	0.0203056	0.00345875	0.110819	0.0143177
15	ACL-9047 CUI-P002	3402.57	16648.8	8560.29	62667.4	20.0045	188.308	186.951	146.05	3.76637	0.49523	2.01184	0.401261	0.0962003	0.378926	0.0569331	0.321574	0.0630909	0.177464	0.0249873	0.164101	0.0255425	1.27348	0.150479
16	ACL-9048 CUI-P003	391.546	23193	110.293	103779	2.58411	495.637	489.237	268.788	0.875427	0.114486	0.418104	0.0688305	0.0260315	0.077577	0.0110624	0.0635873	0.0132945	0.0366292	0.00474588	0.0274101	0.00428052	0.926156	0.0132625
17	ACL-9049 CUI-P004	2024.15	7763.42	4627.36	129429	2.69132	300.614	297.411	119.861	0.312656	0.0421856	0.16718	0.0325974	0.0143801	0.0320658	0.00453937	0.0269549	0.00535429	0.0142425	0.00192486	0.0129589	0.00203282	0.762632	0.0134302
18	ACL-9050 TEZ-P001	4663.78	4831.89	15189.5	13396.3	14.7061	69.5687	70.4207	15.1279	0.177979	0.0219147	0.0899455	0.0172517	0.00500096	0.0166234	0.00255495	0.0147249	0.002998	0.00840551	0.00127452	0.00827728	0.00117716	0.0926169	0.0116647
19	ACL-9051 TEZ-P002	345.46	5215.8	1685.5	135305	2.73471	638.767	629.992	177.817	0.470202	0.0555223	0.208959	0.0355919	0.0154925	0.0357999	0.00448765	0.0262075	0.004994	0.0141951	0.00193162	0.0123922	0.00180336	0.244138	0.0124213
22	ACL-9052 NAU-P001	1054.12	11093.6	588.09	91326.1	9.5891	471.557	467.116	251.471	2.03645	0.270411	1.10286	0.220798	0.0629657	0.212807	0.0301364	0.173772	0.0340782	0.0983439	0.0133077	0.0867058	0.0134872	0.528656	0.0658592
23	ACL-9053 NAU-P002	269.478	15140.4	875.141	107115	1.85094	404.846	400.697	277.992	1.91027	0.274519	1.00963	0.149681	0.0417786	0.170503	0.0212689	0.120974	0.02619	0.0747484	0.00944099	0.0569108	0.00940741	0.558986	0.0116392
24	ACL-9054 NAU-P003	2123.95	17311.1	954.758	118787	4.52997	652.056	642.949	263.72	2.21466	0.592022	2.26843	0.337073	0.0798021	0.357106	0.0432704	0.229937	0.0447987	0.11914	0.014841	0.0823428	0.0123697	0.507352	0.0447767
25	ACL-9055 CMZ-P001	3083.72	12779.5	12937.2	109990	3.07644	788.128	777.06	347.354	1.10927	0.141821	0.573812	0.115174	0.0387192	0.110384	0.016434	0.0926736	0.0184233	0.0527477	0.00740772	0.04853	0.0076599	2.77173	0.0466204
26	ACL-9056 CMZ-P002	1111.68	10230.1	2335.01	106637	3.21155	442.235	436.217	541.382	1.27702	0.174748	0.610524	0.0816118	0.0394871	0.0882697	0.0102932	0.0556649	0.0113394	0.0311747	0.00400049	0.0231597	0.00338936	0.467595	0.0145126
27	ACL-9057 CMZ-P003	2933.66	8775.67	7788.61	34442	19.8392	192.262	189.547	137.474	2.30888	0.306226	1.23236	0.244707	0.0605816	0.231725	0.0346651	0.195239	0.038222	0.115942	0.0153453	0.103158	0.0155791	0.83514	0.0987051
30	ACL-9058 TZG-P001	2257.95	24900.3	754.416	96218.6	19.2294	472.502	465.874	308.593	3.1204	0.432643	1.61129	0.266667	0.0723421	0.29605	0.0410391	0.236923	0.0487646	0.138301	0.0180738	0.106928	0.0166476	0.249548	0.0392262
31	ACL-9059 TZG-P002	1121.05	5743.79	3381.34	19737.7	3.98384	113.627	115.856	50.518	2.06715	0.282044	1.1625	0.236229	0.0497488	0.221766	0.0321174	0.183382	0.0355469	0.102327	0.0142301	0.0921955	0.0140868	0.251978	0.0628148
32	ACL-9060 TZG-P003	326.995	15119.1	3854.94	95317.9	0.851427	627.836	618.915	568.584	0.208324	0.0343274	0.121018	0.0179732	0.0279067	0.0209251	0.00224632	0.0124004	0.00231847	0.00595842	0.000609845	0.00365414	0.000598322	0.183416	0.00264737
34	ACL-9062 TLC-P002	3034.75	25874.8	8415.86	106375	3.16374	745.143	736.068	189.083	1.62651	0.181728	0.720792	0.141594	0.0449454	0.137248	0.0222965	0.115073	0.022781	0.0659604	0.00909649	0.0596698	0.00945341	0.722761	0.0576719
35	ACL-9063 TLC-P003	598.578	25129.9	397.909	128423	0.588539	668.787	660.841	107.797	0.89653	0.109703	0.424037	0.0719319	0.0203835	0.0834206	0.0112711	0.062561	0.0126248	0.0359593	0.00456714	0.027587	0.00412309	1.4486	0.00374509
38	ACL-9064 TLC-P004	1485.11	13828.6	2094.06	86839.2	4.47249	406.902	402.218	79.5989	0.897715	0.111027	0.451755	0.0903029	0.0263545	0.0866083	0.0133422	0.0719892	0.0145049	0.0423667	0.00579573	0.0393376	0.00608362	1.64404	0.0369438
39	ACL-9065 XCL-P001	459.994	3326.51	563.755	96420.5	1.71371	178.918	176.502	90.0882	1.43676	0.209671	0.901438	0.191716	0.0428289	0.183313	0.0254119	0.141865	0.0272014	0.0766973	0.0100778	0.0662459	0.0101098	0.279406	0.0421279
40	ACL-9066 XCL-P002	2239.78	24046.7	20135.8	20366.5	50.7424	34.108	34.6333	35.8673	0.202673	0.0277644	0.117329	0.0243564	0.008325	0.0223081	0.00339848	0.0182812	0.00372979	0.0097903	0.00144336	0.00969726	0.001492	0.0193654	0.0121805
41	ACL-9067 XCL-P003	179.458	4418.73	537.539	111043	1.13687	106.809	108.895	183.533	0.492421	0.0688355	0.277314	0.0548296	0.0193553	0.0522825	0.00732175	0.0390238	0.00781535	0.0218536	0.00295798	0.0185578	0.00286948	0.585728	0.0167923
42	ACL-9068 XCL-P004	150.714	2530.73	437.318	129075	0.706723	151.037	149.522	109.061	0.399455	0.0551782	0.227166	0.0458041	0.0148548	0.0435308	0.00639319	0.0357408	0.00674858	0.0188335	0.00258349	0.0158471	0.00249957	0.454398	0.0100086
43	ACL-9069 ATO-P001	2825.92	28647	4480.87	95237.6	8.7287	597.179	589.834	303.027	2.68667	0.443865	1.7913	0.341859	0.0946686	0.338998	0.0475459	0.277982	0.055163	0.154209	0.0206648	0.13398	0.0206039	0.310896	0.0770391
46	ACL-9070 ATO-P002	1697.32	9023.04	18945.6	63215.9	6.49424	428.96	423.768	356	1.80276	0.256429	1.05088	0.212554	0.061649	0.200456	0.0284428	0.164821	0.0324881	0.0922952	0.012685	0.0824422	0.012844	1.46262	0.0653625
47	ACL-9071 ATO-P003	3038.84	36455.6	7645.21	70241.8	10.4657	507.524	502.046	166.114	1.21	0.31836	1.2336	0.203632	0.0532743	0.225201	0.0299558	0.170561	0.0340894	0.0932624	0.0117452	0.0691383	0.0106408	1.32545	0.0205529
48	ACL-9072 TYH-P001	1910.67	15787.9	5710.3	88847.9	15.4951	536.459	529.915	193.307	4.19423	0.558016	2.26696	0.450538	0.114353	0.419994	0.0634759	0.351407	0.0682999	0.19632	0.0269528	0.177079	0.0269871	2.19336	0.13566
49	ACL-9073 TYH-P002	427.006	35500	1508.25	101774	4.0023	568.704	562.35	336.558	1.66689	0.554821	1.94917	0.24201	0.0649592	0.31457	0.0400779	0.228105	0.0492969	0.128557	0.0136718	0.0673047	0.0103595	0.644217	0.00669319
50	ACL-9074 TYH-P003	1279.75	33927.7	4901.25	107260	8.18759	657.546	648.88	156.945	1.06728	0.153147	0.619226	0.119605	0.036947	0.116179	0.0168677	0.0966179	0.018653	0.0536896	0.00729785	0.0476952	0.0071294	0.123023	0.0330869
51	ACL-9075 CHL-P001	16167.7	9619.4	7322.7	108054	1.65953	279.831	276.222	100.506	1.8448	0.2605	1.09114	0.228917	0.0601049	0.222943	0.0319039	0.188332	0.0367169	0.104952	0.0149176	0.0950777	0.0148783	0.741255	0.0698694
54	ACL-9076 CHL-P002	1221.23	28997.2	1654.36	150236	6.49671	688.152	678.198	297.649	1.20123	0.206562	0.837185	0.144536	0.0419715	0.169177	0.0233096	0.132255	0.0278153	0.0784601	0.0100527	0.0620481	0.00977871	1.23972	0.0116715
55	ACL-9077 CHL-P003	2867.7	6876.39	3806.19	34709.9	19.4567	237.628	234.882	136.734	2.69385	0.353829	1.43674	0.290356	0.074582	0.262015	0.0380651	0.213607	0.0410907	0.114932	0.016038	0.10567	0.0158592	0.241285	0.0931758
56	ACL-9078 CHL-P004	287.786	12858.5	2665.24	128758	0.852313	494.552	486.545	191.158	0.117702	0.0153419	0.0615305	0.0125266	0.0109172	0.0120304	0.00164665	0.00857483	0.00180556	0.00477991	0.000668967	0.00441576	0.000684288	0.0916177	0.00333496
57	ACL-9079 CXT-P001	1328.54	5367.85	3013.26	26302.8	6.80505	85.2369	86.5565	102.502	3.84814	0.52706	2.18329	0.451078	0.0937771	0.409669	0.0589308	0.334313	0.0638842	0.181957	0.0251694	0.162963	0.0247514	6.12031	0.10091
58	ACL-9080 CXT-P002	237.148	13654.1	5866.47	146765	1.95426	517.626	509.61	523.484	1.34362	0.529766	2.14745	0.330036	0.0809185	0.373686	0.0424114	0.227572	0.0475337	0.126167	0.0146031	0.0771782	0.0122112	0.377555	0.0176529
59	ACL-9081 CXT-P003	2380.05	18571	7264.41	76137.7	10.1707	611.107	602.312	308.326	1.36929	0.182535	0.750588	0.15592	0.0485911	0.147879	0.0212564	0.127193	0.025239	0.0726008	0.0100478	0.0655334	0.0100061	1.25249	0.0486844
62	ACL-9082 CXT-P004	412.593	15680.4	1650.79	125705	2.23946	414.81	409.91	344.46	0.865127	0.237134	0.903823	0.13649	0.037957	0.139977	0.0164024	0.0883647	0.0175947	0.0481661	0.00577822	0.0320295	0.00502428	0.746	0.0133179
63	ACL-7409-UF TQX-W001	15805.7	5777.09	57.6385	30001.9	0.531388	171.61	169.305	77.5142	0.356281	0.0421102	0.172369	0.0345718	0.00987233	0.031958	0.00485318	0.0277655	0.00539337	0.016062	0.00217962	0.0150048	0.00245594	0.190652	0.97727
64	ACL-7409-F TQX-W001	15354.8	342.918	7.7249	665.839	0.380884	31.532	31.9302	4.93256	0.000859788	0.000164456	0.000453184	0.000146518	0.000245463	0.000119926	7.46666e-06	-2.4851e-05	2.15616e-05	5.32431e-05	-1.30077e-08	-6.7655e-07	1.49223e-05	0.0109535	0.00945275
65	ACL-7410-UF TQX-W002	416.171	882.693	29.3743	4031.34	0.868617	29.0577	29.5321	51.6184	1.64386	0.222647	0.900615	0.177297	0.0385019	0.163638	0.0236922	0.13819	0.0261046	0.0753864	0.010237	0.0653124	0.00978369	0.406362	0.0263867
66	ACL-7410-F TQX-W002	233.395	231.357	11.7371	2010.09	0.602958	17.9731	18.2575	15.3232	0.000876424	0.000124777	0.000874752	0.000223715	0.000751967	0.000120619	4.70439e-05	0.000190568	1.67434e-05	0.00018268	2.54213e-05	3.41988e-05	3.16665e-05	0.0172679	0.00991566

## Sheet: Run 3
		23Na (KED)	24Mg (KED)	31P (KED)	44Ca (KED)	85Rb (KED)	86Sr (KED)	88Sr (KED)	137Ba (KED)	140Ce (KED)	141Pr (KED)	146Nd (KED)	147Sm (KED)	153Eu (KED)	157Gd (KED)	159Tb (KED)	163Dy (KED)	165Ho (KED)	166Er (KED)	169Tm (KED)	172Yb (KED)	175Lu (KED)	208Pb (KED)	238U (KED)
		Y (ppb)	Y (ppb)	Y (ppb)	Y (ppb)	Y (ppb)	Y (ppb)	Y (ppb)	Y (ppb)	Y (ppb)	Y (ppb)	Y (ppb)	Y (ppb)	Y (ppb)	Y (ppb)	Y (ppb)	Y (ppb)	Y (ppb)	Y (ppb)	Y (ppb)	Y (ppb)	Y (ppb)	Y (ppb)	Y (ppb)
	LOD	0.623956	0.115784	3.2296	3.02577	0.00340256	0.032698	0.00323097	0.0029845	0.000529071	0.000159227	0.000663572	0.000195283	6.87582e-05	0.00018746	0.000184456	0.000647652	8.74365e-05	0.00040446	8.58081e-05	0.000365211	7.51671e-05	0.00104916	5.9797e-05
	LOQ	2.07985	0.385945	10.7653	10.0859	0.0113419	0.108993	0.0107699	0.00994835	0.00176357	0.000530756	0.00221191	0.000650943	0.000229194	0.000624865	0.000614854	0.00215884	0.000291455	0.0013482	0.000286027	0.00121737	0.000250557	0.00349719	0.000199323
	BEC	12.3308	0.188861	3.35201	2.86648	0.00381668	0.0765495	0.00413851	0.00375855	0.00151964	0.000128742	0.000434766	8.2251e-05	4.49119e-05	0.000145454	0.000209602	0.000466124	0.000238575	0.000641051	9.8104e-05	0.000586983	5.2742e-05	0.0115847	6.90866e-05
	Top Standard	6203.01	13039.7	6172.44	7794.27	307.72	123.668	123.648	621.495	411.554	45.4437	169.099	31.9627	5.66587	28.0854	4.09848	24.7839	4.853	14.3758	2.09991	13.9636	1.96518	62.9362	63.5636
70	ACL-9061 TLC-P001	3422.04	3312.65	1364.51	6522.7	12.7541	40.5607	40.55	14.365	0.603627	0.0733331	0.297012	0.0626953	0.0188278	0.0596173	0.00871801	0.0489755	0.00928248	0.0277312	0.00368762	0.0251727	0.00363754	1.91392	0.0146681
