# Supplementary material for: Expanding radiogenic strontium isotope baseline data for central Mexican paleomobility studies
Source: PLoS One. 2020 Feb 24;15(2):e0229687. doi: 10.1371/journal.pone.0229687 (PMC7039465; doi:10.1371/journal.pone.0229687)
Supplement: S2 Appendix — (XLSX) [file pone.0229687.s005.xlsx]

## Sheet: Sheet1
RunNumber	Sample	Date	82Kr	83Kr	84Sr	85Rb	86Sr	87Sr	88Sr	90Zr	91Zr	87Sr/86Sr norm (86Sr/88Sr = 0.1194)	2se	87Sr/86Sr raw	2se	88Sr/86Sr norm (91Zr/90Zr = 0.21814)	2se	88Sr/86Sr raw	2se	88Sr/84Sr norm (91Zr/90Zr = 0.21814)	2se	88Sr/84Sr raw	2se	90Zr/91Zr	2se	d88Sr/86Sr norm	2se	d88Sr/86Sr raw	2se	d88Sr/84Sr norm	2se	d88Sr/84Sr raw	2se	MassDependence (Delta/AMU)	88/86Sr_norm-88/86Sr_raw	% Conc. Match	85Rb/88Sr	83Kr/88Sr	N Outliers	Comments
72	'ACL-7374 (1) XAL-P001'	2017-03-15 08:42:05	-0.00425404	-0.00548913	0.17192	0.00394276	3.16263	2.27103	27.4882	0.127585	0.0283227	0.7048	1.94155e-05	0.718084	2.05007e-05	NaN	NaN	8.69157	0.000475447	NaN	NaN	159.89	0.0227707	0.221989	5.02282e-05			-1.71983	0.0546079			-2.92904	0.141998			116.948	0.000143427	-0.00019977	8	Sample not Zr-spiked.
73	'ACL-7374 (2) XAL-P001'	2017-03-15 08:52:22	-0.00520858	-0.00548981	0.167189	0.00054639	3.07828	2.21165	26.7841	0.0237432	0.00527334	0.704793	2.10164e-05	0.718468	2.33141e-05	NaN	NaN	8.70098	0.000515181	NaN	NaN	160.202	0.0266326	0.2221	0.000251124			-0.639743	0.0591717			-0.984391	0.16608			113.952	2.03955e-05	-0.000205074	10	Sample not Zr-spiked.
74	'ACL-7374 (3) XAL-P001'	2017-03-15 09:02:38	-0.0052269	-0.00549249	0.168932	0.00104909	3.11017	2.23459	27.062	0.0221168	0.00491611	0.704796	1.77176e-05	0.718476	2.09641e-05	NaN	NaN	8.70112	0.00043433	NaN	NaN	160.194	0.0241491	0.222277	0.000231276			-0.623557	0.0498854			-1.0335	0.150594			115.135	3.87625e-05	-0.000203034	2	Sample not Zr-spiked.
3	'ACL-7375 XAL-P002'	2017-03-15 10:11:03	4.7231e-05	-1.45043e-05	0.170455	0.00118367	3.1359	2.25286	27.2812	0.0179069	0.00397429	0.704791	1.5213e-05	0.718409	1.79039e-05	NaN	NaN	8.69962	0.000372898	NaN	NaN	160.049	0.0225577	0.221939	0.00037055			-0.863032	0.0428267			-1.89123	0.140676			111.117	4.33876e-05	-5.32227e-07	4	Sample not Zr-spiked.
4	'ACL-7376 XAL-P003'	2017-03-15 10:21:21	6.26041e-05	-1.82145e-05	0.201113	0.00087928	3.6978	2.65577	32.1502	0.108765	0.024142	0.704801	1.43722e-05	0.718203	1.63362e-05	NaN	NaN	8.69441	0.000352056	NaN	NaN	159.861	0.0167231	0.221964	5.96197e-05			-1.46139	0.040433			-3.06219	0.10429			130.948	2.73505e-05	-5.66708e-07	6	Sample not Zr-spiked.
5	'ACL-7377 XAL-P004'	2017-03-15 10:31:37	5.35609e-05	-1.13891e-05	0.136348	0.0016722	2.50909	1.8027	21.83	0.0241627	0.00536214	0.704816	1.97007e-05	0.718466	2.21054e-05	NaN	NaN	8.70038	0.000482923	NaN	NaN	160.105	0.0267356	0.221917	0.000201665			-0.776129	0.0554629			-1.54033	0.16673			88.9141	7.66012e-05	-5.22238e-07	8	Sample not Zr-spiked.
6	'ACL-7378 XAL-P005'	2017-03-15 10:41:52	8.72023e-05	-6.83447e-06	0.18904	0.00154868	3.47925	2.49975	30.2731	0.0342106	0.00759873	0.704795	1.84964e-05	0.718472	2.01878e-05	NaN	NaN	8.70103	0.000453454	NaN	NaN	160.141	0.024277	0.222116	0.00017727			-0.701817	0.0520784			-1.31687	0.151398			123.303	5.11566e-05	-2.26365e-07	7	Sample not Zr-spiked.
7	'ACL-7379 XAL-P006'	2017-03-15 10:52:06	0.000104266	-1.55093e-05	0.186988	0.00227502	3.43877	2.46976	29.8999	0.0502467	0.011155	0.704787	1.73802e-05	0.718211	1.97865e-05	NaN	NaN	8.69495	0.000425812	NaN	NaN	159.903	0.019545	0.222007	9.57797e-05			-1.39935	0.0489038			-2.7986	0.121888			121.783	7.60873e-05	-5.19071e-07	9	Sample not Zr-spiked.
8	'ACL-7380 XAL-P007'	2017-03-15 11:02:19	5.74123e-05	-1.26245e-05	0.170333	0.00152038	3.13402	2.25143	27.2645	0.0189335	0.00420183	0.704771	2.03068e-05	0.718386	2.1672e-05	NaN	NaN	8.69956	0.000497765	NaN	NaN	160.067	0.0297112	0.221926	0.000212547			-0.869787	0.0571674			-1.78015	0.185287			111.049	5.57642e-05	-4.59892e-07	4	Sample not Zr-spiked.
10	'ACL-7381 XAL-P008'	2017-03-15 11:22:48	4.87386e-05	-1.43607e-05	0.192029	0.0010519	3.53305	2.53814	30.7352	0.0144054	0.00320008	0.704792	2.0753e-05	0.718399	2.27921e-05	NaN	NaN	8.69934	0.000508659	NaN	NaN	160.055	0.0232302	0.222136	0.000361862			-0.82829	0.0584225			-1.65353	0.144899			124.639	3.4223e-05	-4.69037e-07	6	Sample not Zr-spiked.
11	'ACL-7382 XAL-P009'	2017-03-15 11:33:05	0.000144268	-1.576e-05	0.170817	0.00238655	3.14137	2.25629	27.3177	0.0248815	0.00552534	0.70478	1.99291e-05	0.718251	2.11382e-05	NaN	NaN	8.69609	0.000488271	NaN	NaN	159.923	0.0232657	0.222063	0.000192306			-1.20111	0.0560809			-2.47282	0.145121			110.78	8.73614e-05	-5.79145e-07	5	Sample not Zr-spiked.
12	'ACL-7383 XAL-P010'	2017-03-15 11:43:23	5.39297e-05	-1.17167e-05	0.169141	0.00254504	3.11205	2.23556	27.0737	0.0258818	0.00574891	0.704739	2.17259e-05	0.718357	2.6134e-05	NaN	NaN	8.69964	0.000532561	NaN	NaN	160.066	0.0254246	0.22212	0.000181711			-0.793226	0.0611678			-1.57979	0.158587			109.791	9.40036e-05	-4.32286e-07	1	Sample not Zr-spiked.
13	'ACL-7384 XAL-P011'	2017-03-15 11:53:39	3.45353e-05	-8.05227e-06	0.12244	0.000274126	2.25348	1.61904	19.6097	0.00526916	0.00116956	0.704746	2.34523e-05	0.718461	2.3019e-05	NaN	NaN	8.70195	0.000575027	NaN	NaN	160.158	0.0338001	0.221961	0.0010476			-0.528429	0.0660454			-1.00965	0.210829			79.5221	1.39739e-05	-4.09282e-07	13	Sample not Zr-spiked.
14	'ACL-7385 XAL-P012'	2017-03-15 12:03:56	4.93745e-05	-1.46896e-05	0.18324	0.00155613	3.37042	2.42108	29.3157	0.0519927	0.0115476	0.704784	1.78634e-05	0.718331	1.87357e-05	NaN	NaN	8.69791	0.000437765	NaN	NaN	159.985	0.0218655	0.222102	8.409e-05			-0.991995	0.0502799			-2.0866	0.136387			118.882	5.30809e-05	-5.02107e-07	5	Sample not Zr-spiked.
15	'ACL-7386 XAL-P013'	2017-03-15 12:14:11	3.9447e-05	-1.02839e-05	0.139772	0.00124359	2.57199	1.84788	22.3772	0.0466789	0.0103683	0.704814	1.94947e-05	0.718462	2.21382e-05	NaN	NaN	8.70033	0.000477841	NaN	NaN	160.097	0.0235873	0.222119	0.000140099			-0.714678	0.054883			-1.38915	0.147127			90.7452	5.55726e-05	-4.62394e-07	5	Sample not Zr-spiked.
19	'ACL-7387 XAL-P014'	2017-03-15 12:57:51	0.000271564	-9.75548e-06	0.162984	0.00147299	2.99786	2.15353	26.0729	0.019937	0.00443075	0.704839	2.13601e-05	0.718356	2.47805e-05	NaN	NaN	8.69717	0.000523352	NaN	NaN	159.973	0.0224504	0.222241	0.000277317			-1.09177	0.0601093			-2.27556	0.14002			106.135	5.6495e-05	-3.73343e-07	7	Sample not Zr-spiked.
20	'ACL-7388 XAL-P015'	2017-03-15 13:08:07	0.00011791	-7.89435e-06	0.163429	0.000641417	3.0072	2.16061	26.1632	0.0396551	0.00881074	0.704836	2.04171e-05	0.71848	2.35939e-05	NaN	NaN	8.7002	0.000500487	NaN	NaN	160.089	0.0226673	0.222185	0.000116635			-0.742916	0.0574832			-1.54752	0.141373			106.503	2.45137e-05	-3.01494e-07	8	Sample not Zr-spiked.
21	'ACL-7389 XAL-P016'	2017-03-15 13:18:22	5.28417e-05	-9.83351e-06	0.161162	0.00235782	2.96501	2.13058	25.7932	0.0307718	0.00684411	0.70497	2.20951e-05	0.718575	2.29038e-05	NaN	NaN	8.6992	0.000541403	NaN	NaN	160.045	0.0283225	0.222411	0.000169385			-0.857897	0.0621826			-1.82423	0.176643			104.996	9.14111e-05	-3.82364e-07	2	Sample not Zr-spiked.
22	'ACL-7390 XAL-P017'	2017-03-15 13:28:37	7.63576e-05	-1.43498e-05	0.166311	0.00127618	3.05758	2.19607	26.5803	0.0481059	0.0106822	0.704884	1.42657e-05	0.71824	1.692e-05	NaN	NaN	8.69326	0.00034937	NaN	NaN	159.823	0.0244982	0.222056	0.000118428			-1.5403	0.0401267			-3.20769	0.152792			108.201	4.8012e-05	-5.40334e-07	9	Sample not Zr-spiked.
23	'ACL-7391 XAL-P018'	2017-03-15 13:38:51	9.16375e-05	-1.84335e-05	0.16134	0.00124718	2.9642	2.12838	25.7524	0.0181898	0.00403677	0.7049	1.14267e-05	0.718028	1.48019e-05	NaN	NaN	8.6878	0.000279673	NaN	NaN	159.616	0.0157238	0.221924	0.000283207			-2.16793	0.0321217			-4.50041	0.0980667			104.83	4.84251e-05	-7.18819e-07	2	Sample not Zr-spiked.
24	'ACL-7392 XAL-P019'	2017-03-15 13:49:04	4.51854e-05	-6.77469e-06	0.165519	0.00577561	3.04343	2.27882	26.4594	0.015621	0.0034708	0.734815	1.81784e-05	0.748766	1.84362e-05	NaN	NaN	8.69391	0.000427051	NaN	NaN	159.857	0.0259557	0.222187	0.000374475			-1.46522	0.0490488			-2.99585	0.161882			107.708	0.000218281	-2.57055e-07	8	Sample not Zr-spiked.
26	'ACL-7394 XAL-P021'	2017-03-15 14:09:34	5.90036e-05	-8.81806e-06	0.161789	0.00178723	2.97641	2.13819	25.89	0.0833918	0.0185146	0.704812	2.02436e-05	0.718379	2.37997e-05	NaN	NaN	8.69839	0.000496126	NaN	NaN	160.024	0.0257312	0.222021	6.29383e-05			-0.891171	0.0569857			-1.83614	0.160501			105.264	6.90315e-05	-3.40383e-07	11	Sample not Zr-spiked.
27	'ACL-7395 XAL-P022'	2017-03-15 14:19:51	4.09567e-05	-1.00557e-05	0.173767	0.00935663	3.19379	2.39922	27.7552	0.0158337	0.00351789	0.737368	1.51669e-05	0.751213	1.9059e-05	NaN	NaN	8.69036	0.000354959	NaN	NaN	159.726	0.0210486	0.222177	0.000346934			-1.81254	0.0407711			-3.69127	0.131293			112.848	0.000337112	-3.62683e-07	4	Sample not Zr-spiked.
28	'ACL-7397 XAL-P024'	2017-03-15 14:30:08	0.000108554	-6.18104e-06	0.195396	0.00110154	3.59542	2.58308	31.2789	0.0780737	0.0173388	0.704817	1.36173e-05	0.718437	1.52667e-05	NaN	NaN	8.69965	0.000333768	NaN	NaN	160.079	0.0180238	0.222081	8.17266e-05			-0.745865	0.0383371			-1.48815	0.112426			127.174	3.52156e-05	-1.98855e-07	7	Sample not Zr-spiked.
29	'ACL-7398 XAL-P025'	2017-03-15 14:40:25	7.01278e-05	-1.1235e-05	0.166406	0.00345437	3.05734	2.25405	26.5597	0.00692876	0.00154187	0.723803	1.85882e-05	0.737258	2.03393e-05	NaN	NaN	8.6872	0.000443003	NaN	NaN	159.608	0.021481	0.222482	0.000723011			-2.17612	0.050884			-4.42606	0.13399			107.987	0.00013006	-4.22066e-07	6	Sample not Zr-spiked.
30	'ACL-7399 XAL-P026'	2017-03-15 14:50:43	7.75932e-05	-1.14518e-05	0.117345	0.00182415	2.1583	1.55004	18.7689	0.0404977	0.00899152	0.704705	1.83461e-05	0.718179	2.28727e-05	NaN	NaN	8.69619	0.000449596	NaN	NaN	159.947	0.0325842	0.222028	0.000149347			-1.14343	0.0516412			-2.3149	0.203247			76.3111	9.71878e-05	-6.08903e-07	7	Sample not Zr-spiked.
31	'ACL-7400 XAL-P027'	2017-03-15 15:00:59	4.30379e-05	-8.55686e-06	0.184772	0.000818447	3.39998	2.44304	29.5806	0.0419783	0.0093668	0.704899	1.60778e-05	0.718545	1.93197e-05	NaN	NaN	8.70024	0.000394067	NaN	NaN	160.093	0.0211253	0.223135	0.000136365			-0.678015	0.0452631			-1.40317	0.131771			120.269	2.76681e-05	-2.88586e-07	6	Sample not Zr-spiked.
31	'ACL-7409-F TQX-W001'	2017-11-25 17:38:02	1.93737e-05	1.05924e-06	0.105286	0.000589722	1.94772	1.40298	17.0356	0.00286859	0.000640278	0.704756	4.98322e-06	0.720318	1.09255e-05	NaN	NaN	8.74644	0.000122812	NaN	NaN	161.803	0.026984	0.223213	0.00184953			0.338839	0.0140461			0.570072	0.166865			115.056	3.46168e-05	6.16387e-08	4	Sample not Zr-spiked.		33.8027
30	'ACL-7409-UT TQX-W001'	2017-11-25 17:27:48	1.02784e-05	-2.54009e-06	0.107664	0.000110612	1.99108	1.43394	17.4116	0.00188199	0.00041886	0.704689	4.90582e-06	0.720183	9.80118e-06	NaN	NaN	8.74483	0.000120893	NaN	NaN	161.722	0.0278086	0.222701	0.00279285			0.154827	0.0138266			0.0715528	0.171965			117.595	6.3517e-06	-1.45881e-07	10	Sample not Zr-spiked.		34.5489
35	'ACL-7410-F TQX-W002'	2017-11-25 18:19:01	4.37746e-05	1.02672e-06	0.090318	0.000976543	1.6709	1.20326	14.6122	0.00740106	0.0016425	0.704624	7.42152e-06	0.720127	1.36684e-05	NaN	NaN	8.74509	0.000182911	NaN	NaN	161.788	0.0307909	0.221928	0.000611713			0.250281	0.0209211			0.713916	0.190452			94.6208	6.68273e-05	7.36613e-08	3	Sample not Zr-spiked.		28.994
34	'ACL-7410-UF TQX-W002'	2017-11-25 18:08:45	2.4643e-05	-1.83147e-07	0.110911	0.000721941	2.05152	1.47721	17.9396	0.00516028	0.00114915	0.704577	6.16157e-06	0.720057	1.10461e-05	NaN	NaN	8.74454	0.000151854	NaN	NaN	161.749	0.0321057	0.222719	0.000923179			0.187462	0.0173688			0.472916	0.198585			116.167	4.02377e-05	-1.35813e-08	7	Sample not Zr-spiked.		35.5965
95	'ACL-9046 CUI-P001'	2017-11-25 07:11:58	7.97895e-08	-1.09574e-05	0.0276462	0.0149747	0.511243	0.368287	4.46831	0.00340199	0.00075903	0.70507	1.30231e-05	0.720375	2.34338e-05	NaN	NaN	8.74008	0.00032057	NaN	NaN	161.624	0.0812553	0.223125	0.00139033			0.0896589	0.0366815			0.724301	0.503105			64.2068	0.00335154	-2.46111e-06	6	Sample not Zr-spiked.		8.86621
96	'ACL-9047 CUI-P002'	2017-11-25 07:22:09	-7.68534e-06	-2.94842e-06	0.0268416	0.0299008	0.49679	0.358025	4.34205	0.0603488	0.0134423	0.70536	1.20959e-05	0.720676	2.77906e-05	NaN	NaN	8.74021	0.000297615	NaN	NaN	161.765	0.0970228	0.22275	8.55685e-05			0.10378	0.0340548			1.59471	0.600733			62.3925	0.00688685	-6.91548e-07	5	Sample not Zr-spiked.		8.61568
97	'ACL-9048 CUI-P003'	2017-11-25 07:32:20	2.27613e-06	-2.30751e-06	0.0342492	0.000346113	0.633588	0.456378	5.53727	0.00553465	0.00123317	0.705025	1.36812e-05	0.720306	2.73702e-05	NaN	NaN	8.73953	0.000336765	NaN	NaN	161.678	0.0838183	0.22274	0.000977881			0.0268129	0.0385346			1.05633	0.518975			79.5671	6.25203e-05	-4.15112e-07	2	Sample not Zr-spiked.		10.9873
100	'ACL-9049 CUI-P004'	2017-11-25 08:02:55	-8.95478e-06	-1.06088e-05	0.027222	0.00026446	0.503218	0.362928	4.39793	0.0108317	0.0024125	0.705911	1.53892e-05	0.721215	3.01634e-05	NaN	NaN	8.73961	0.000378357	NaN	NaN	161.559	0.0967633	0.222716	0.000508542			0.0358217	0.0432937			0.316418	0.599126			63.1955	6.0133e-05	-2.41947e-06	3	Sample not Zr-spiked.		8.72656
101	'ACL-9050 TEZ-P001'	2017-11-25 08:13:06	-9.66608e-06	-1.00854e-05	0.0464065	0.00104835	0.857807	0.618075	7.49781	0.00626623	0.00139574	0.705197	1.04427e-05	0.720528	2.05239e-05	NaN	NaN	8.74066	0.000257027	NaN	NaN	161.567	0.0745478	0.222722	0.000834377			0.155265	0.0294105			0.368668	0.461575			107.739	0.000139833	-1.35486e-06	5	Sample not Zr-spiked.		14.8775
102	'ACL-9051 TEZ-P002'	2017-11-25 08:23:18	-7.44827e-06	-8.34665e-06	0.0311427	0.000191414	0.57569	0.415371	5.03176	0.000947115	0.000210018	0.706176	1.08137e-05	0.721518	2.56072e-05	NaN	NaN	8.74039	0.000265768	NaN	NaN	161.571	0.0720639	0.221854	0.0057458			0.124559	0.0304106			0.394215	0.446195			72.3032	3.80265e-05	-1.66517e-06	5	Sample not Zr-spiked.		9.98422
103	'ACL-9052 NAU-P001'	2017-11-25 08:33:31	-8.66826e-06	-8.98851e-06	0.0300588	0.000179061	0.55551	0.40014	4.85579	0.000199504	4.38956e-05	0.704965	1.19189e-05	0.720312	2.85809e-05	NaN	NaN	8.74114	0.000293476	NaN	NaN	161.542	0.0824999	0.222622	0.0287789			0.210531	0.0335812			0.21408	0.510811			69.7747	3.68747e-05	-1.86788e-06	6	Sample not Zr-spiked.		9.63506
106	'ACL-9053 NAU-P002'	2017-11-25 09:04:13	-3.24456e-06	-6.98165e-06	0.0276134	0.000252893	0.510542	0.367794	4.46296	0.000900844	0.000198928	0.70503	1.11059e-05	0.720397	3.02037e-05	NaN	NaN	8.7416	0.00027343	NaN	NaN	161.622	0.0778867	0.220731	0.00560027			0.199951	0.0312855			0.48686	0.482141			63.591	5.66661e-05	-1.57733e-06	2	Sample not Zr-spiked.		8.85559
107	'ACL-9054 NAU-P003'	2017-11-25 09:14:26	-5.67978e-06	-5.50408e-06	0.0192955	0.000140514	0.35678	0.256899	3.11882	0.00473107	0.00105033	0.704688	1.74177e-05	0.720047	4.26784e-05	NaN	NaN	8.74158	0.000429066	NaN	NaN	161.633	0.124498	0.221992	0.000976644			0.197293	0.0490931			0.553113	0.770675			44.4389	4.50524e-05	-1.8026e-06	4	Sample not Zr-spiked.		6.18849
108	'ACL-9055 CMZ-P001'	2017-11-25 09:24:39	-1.346e-05	-7.62346e-06	0.022062	0.00015101	0.407747	0.293508	3.56361	0.0069089	0.00154167	0.704547	1.59156e-05	0.719827	3.28321e-05	NaN	NaN	8.73974	0.000392035	NaN	NaN	161.53	0.111657	0.223151	0.000621399			-0.0132269	0.044856			-0.0861472	0.691189			50.7765	4.23817e-05	-2.14156e-06	4	Sample not Zr-spiked.		7.07106
109	'ACL-9056 CMZ-P002'	2017-11-25 09:34:52	-5.68782e-06	-5.85951e-06	0.0247245	0.00019464	0.457197	0.329283	3.99629	0.000838988	0.000191263	0.704888	1.23909e-05	0.720221	3.09198e-05	NaN	NaN	8.74084	0.000305124	NaN	NaN	161.632	0.101193	0.228102	0.00618766			0.112605	0.0349118			0.550402	0.626416			56.9416	4.8704e-05	-1.47084e-06	5	Sample not Zr-spiked.		7.9296
112	'ACL-9057 CMZ-P003'	2017-11-25 10:05:31	-4.93478e-06	-6.55614e-06	0.0341499	0.000523654	0.631351	0.454561	5.51766	0.0185077	0.00411776	0.70471	1.23064e-05	0.71998	2.59739e-05	NaN	NaN	8.73944	0.000303057	NaN	NaN	161.571	0.0797867	0.22248	0.000310846			-0.0692533	0.0346746			0.117162	0.493875			78.8642	9.49062e-05	-1.20351e-06	4	Sample not Zr-spiked.		10.9484
113	'ACL-9058 TZG-P001'	2017-11-25 10:15:43	-6.55879e-06	-7.75178e-06	0.0263962	0.00028402	0.487941	0.351383	4.26617	0.00119907	0.000262398	0.704707	1.34091e-05	0.720134	3.64138e-05	NaN	NaN	8.74321	0.000330355	NaN	NaN	161.619	0.0929761	0.218867	0.00415738			0.362307	0.0377978			0.414641	0.575516			60.9767	6.65624e-05	-1.83997e-06	4	Sample not Zr-spiked.		8.46512
114	'ACL-9059 TZG-P002'	2017-11-25 10:25:54	-9.76582e-06	-8.46583e-06	0.0442476	0.000322452	0.818158	0.589047	7.15238	0.0330701	0.00735632	0.704591	8.62053e-06	0.719967	2.12158e-05	NaN	NaN	8.74204	0.000212389	NaN	NaN	161.644	0.0632563	0.222447	0.000167546			0.229026	0.0243006			0.565822	0.391553			102.229	4.50823e-05	-1.19509e-06	5	Sample not Zr-spiked.		14.192
115	'ACL-9060 TZG-P003'	2017-11-25 10:36:05	-3.95283e-06	-7.97185e-06	0.0359234	6.91387e-05	0.663996	0.478063	5.80402	0.000901084	0.000197204	0.704643	1.29235e-05	0.719978	2.79504e-05	NaN	NaN	8.74103	0.000318345	NaN	NaN	161.565	0.0880263	0.218709	0.00619211			0.113223	0.0364237			0.0794732	0.544878			82.9572	1.19097e-05	-1.38518e-06	2	Sample not Zr-spiked.		11.5166
21	'ACL-9061 TLC-P001'	2018-11-14 18:28:29	0.000293305	0.000209848	0.165157	0.0129675	3.03984	2.18321	26.4265	0	0.00163553	0.704839	9.65151e-06	0.718199	1.4562e-05	NaN	NaN	8.69339	0.000236369	NaN	NaN	160.008	0.0214887	Inf	NaN												0.000490702	7.94083e-06	0	Sample not Zr-spiked.
118	'ACL-9062 TLC-P002'	2017-11-25 11:06:43	-5.47208e-06	-5.45654e-06	0.020716	4.39625e-05	0.383163	0.275962	3.34969	0.000266409	5.90148e-05	0.704835	1.37921e-05	0.720223	3.41389e-05	NaN	NaN	8.7422	0.00033968	NaN	NaN	161.697	0.117803	0.221251	0.0156606			0.215766	0.0388636			0.915678	0.729209			47.2747	1.31219e-05	-1.63474e-06	3	Sample not Zr-spiked.		6.64659
119	'ACL-9063 TLC-P003'	2017-11-25 11:16:56	-5.8433e-06	-1.13662e-05	0.0260606	0.000156978	0.48165	0.346939	4.21026	0.000698125	0.000155293	0.704959	1.59221e-05	0.720312	2.50711e-05	NaN	NaN	8.7413	0.000392061	NaN	NaN	161.554	0.0747364	0.222308	0.00757368			0.113152	0.0448567			0.0288033	0.462623			59.4201	3.727e-05	-2.73973e-06	13	Sample not Zr-spiked.		8.35417
120	'ACL-9064 TLC-P004'	2017-11-25 11:27:07	-2.83446e-06	-5.21569e-06	0.0262992	0.000186514	0.486383	0.350467	4.25232	0.000694258	0.00015457	0.70514	1.38499e-05	0.720557	3.50697e-05	NaN	NaN	8.74273	0.000340989	NaN	NaN	161.691	0.114426	0.223059	0.00502389			0.276323	0.0390133			0.876202	0.708303			60.0137	4.38873e-05	-1.22649e-06	3	Sample not Zr-spiked.		8.43762
121	'ACL-9065 XCL-P001'	2017-11-25 11:37:21	8.20525e-07	-9.51689e-06	0.0305906	0.000383098	0.565667	0.408274	4.94418	0.00271827	0.000603494	0.706407	1.24982e-05	0.721756	2.90044e-05	NaN	NaN	8.74045	0.000307064	NaN	NaN	161.623	0.0911831	0.222008	0.00195538			0.0151325	0.0351319			0.457664	0.564429			69.7782	7.75052e-05	-1.94051e-06	4	Sample not Zr-spiked.		9.81045
3	'ACL-9066 XCL-P002'	2017-11-25 12:51:24	1.47463e-05	1.4981e-06	0.0444161	0.00692523	0.821033	0.591601	7.17659	0.0223313	0.00496595	0.705213	9.64637e-06	0.720556	1.95506e-05	NaN	NaN	8.74092	0.000237423	NaN	NaN	161.578	0.0618058	0.222373	0.00022186			-0.205553	0.0271567			-0.54086	0.382308			48.0349	0.000964979	2.05454e-07	9	Sample not Zr-spiked.		14.2401
4	'ACL-9067 XCL-P003'	2017-11-25 13:01:39	2.11055e-05	-4.28862e-07	0.0657109	0.000974884	1.21478	0.876331	10.6193	0.00943768	0.00209676	0.705996	6.2858e-06	0.721389	1.55509e-05	NaN	NaN	8.74171	0.000154553	NaN	NaN	161.607	0.036486	0.22216	0.000511569			-0.115692	0.0176779			-0.361267	0.225689			71.0779	9.18051e-05	-4.30285e-08	2	Sample not Zr-spiked.		21.0712
5	'ACL-9068 XCL-P004'	2017-11-25 13:11:54	2.09874e-05	1.21617e-06	0.0684959	0.000652848	1.26677	0.913163	11.0766	0.00317842	0.000702377	0.705385	9.16685e-06	0.720858	1.68198e-05	NaN	NaN	8.74396	0.000225667	NaN	NaN	161.715	0.043819	0.220938	0.00157288			0.141698	0.025812			0.30659	0.271048			74.1387	5.89431e-05	1.13305e-07	3	Sample not Zr-spiked.		21.9786
6	'ACL-9069 ATO-P001'	2017-11-25 13:22:07	6.18539e-06	3.56564e-06	0.0529418	0.000279506	0.978885	0.705024	8.55729	0.00256327	0.000564659	0.704857	7.13694e-06	0.720232	1.85997e-05	NaN	NaN	8.74188	0.000175768	NaN	NaN	161.637	0.0504382	0.22032	0.00201544			-0.095945	0.0201045			-0.176459	0.311992			57.2764	3.26679e-05	4.17695e-07	1	Sample not Zr-spiked.		16.9797
9	'ACL-9070 ATO-P002'	2017-11-25 13:52:49	2.47736e-06	2.91428e-06	0.0666655	0.000739544	1.23227	0.88739	10.7708	0.00213222	0.000476389	0.704805	5.8109e-06	0.720129	1.45792e-05	NaN	NaN	8.74068	0.000143101	NaN	NaN	161.565	0.0404823	0.223323	0.00240574			-0.233867	0.016368			-0.616726	0.250409			72.0922	6.86624e-05	2.69409e-07	2	Sample not Zr-spiked.		21.3719
10	'ACL-9071 ATO-P003 (1)'	2017-11-25 14:03:03	9.69111e-06	3.2096e-06	0.0560962	0.000310395	1.03696	0.746445	9.06429	0.00252487	0.000559561	0.704502	7.8909e-06	0.719844	2.03462e-05	NaN	NaN	8.74127	0.000194433	NaN	NaN	161.586	0.0502873	0.221666	0.00197207			-0.166561	0.0222394			-0.491885	0.311059			60.6699	3.42444e-05	3.52873e-07	4	Sample not Zr-spiked.		17.9857
11	'ACL-9071 ATO-P003 (2)'	2017-11-25 14:13:15	1.87345e-05	3.86323e-06	0.0687509	0.109654	1.27108	0.915014	11.1108	0.00695503	0.00155393	0.704528	7.3501e-06	0.719869	1.64778e-05	NaN	NaN	8.74124	0.000181087	NaN	NaN	161.611	0.0399289	0.22344	0.000704392			-0.169446	0.0207128			-0.331231	0.246985			74.368	0.00986914	3.51785e-07	6	Sample not Zr-spiked.		22.0466
12	'ACL-9071 ATO-P003 (3)'	2017-11-25 14:23:30	1.39984e-05	4.07769e-06	0.0653517	0.104444	1.20824	0.869767	10.5613	0.0011621	0.000257068	0.704529	5.66086e-06	0.719865	1.56153e-05	NaN	NaN	8.74111	0.000139469	NaN	NaN	161.608	0.0409324	0.221286	0.00466585			-0.184794	0.0159526			-0.355449	0.253193			70.69	0.0098894	3.79635e-07	4	Sample not Zr-spiked.		20.9562
13	'ACL-9072 TYH-P001'	2017-11-25 14:33:43	6.92623e-06	6.36969e-06	0.0521028	0.000390037	0.963514	0.693764	8.42315	0.00714465	0.00159501	0.704655	8.00447e-06	0.720036	2.10191e-05	NaN	NaN	8.74212	0.0001972	NaN	NaN	161.664	0.0502314	0.223241	0.000618423			-0.068555	0.022556			-0.00556285	0.310713			56.3785	4.6298e-05	7.53052e-07	3	Sample not Zr-spiked.		16.7136
16	'ACL-9073 TYH-P002'	2017-11-25 15:04:25	8.163e-06	-1.41521e-06	0.0539248	0.000174945	0.996984	0.717846	8.71801	0.00118315	0.00026502	0.704545	8.6083e-06	0.720017	1.90469e-05	NaN	NaN	8.74439	0.000212156	NaN	NaN	161.669	0.0416061	0.224178	0.00361879			0.186255	0.0242665			0.132956	0.257387			58.3189	2.00667e-05	-1.70921e-07	2	Sample not Zr-spiked.		17.2986
17	'ACL-9074 TYH-P003'	2017-11-25 15:14:40	1.79199e-06	-5.39428e-07	0.0367769	0.000198195	0.679829	0.489501	5.94365	0.00191526	0.000430691	0.704624	8.90968e-06	0.720035	2.15186e-05	NaN	NaN	8.74287	0.000219522	NaN	NaN	161.613	0.0646004	0.224814	0.00266573			0.0125912	0.0251091			-0.215418	0.399637			39.7599	3.33411e-05	-1.087e-07	2	Sample not Zr-spiked.		11.7936
18	'ACL-9075 CHL-P001'	2017-11-25 15:24:56	9.57295e-06	-9.36423e-07	0.0484089	0.000339563	0.89465	0.644792	7.81878	0.00611376	0.00135903	0.705432	8.18316e-06	0.72072	2.06469e-05	NaN	NaN	8.73949	0.000201313	NaN	NaN	161.515	0.0457408	0.222293	0.000920378			-0.374213	0.0230263			-0.823018	0.282966			52.3034	4.34298e-05	-1.28465e-07	5	Sample not Zr-spiked.		15.5143
19	'ACL-9076 CHL-P002'	2017-11-25 15:35:10	3.61375e-06	1.14279e-06	0.0386682	0.000384089	0.714867	0.515673	6.24887	0.00590924	0.00131872	0.70598	9.228e-06	0.721356	2.11794e-05	NaN	NaN	8.7413	0.00022689	NaN	NaN	161.603	0.0558206	0.223178	0.000898253			-0.166632	0.0259518			-0.27893	0.345323			41.8016	6.14609e-05	1.81904e-07	5	Sample not Zr-spiked.		12.3993
22	'ACL-9077 CHL-P003'	2017-11-25 16:05:55	1.11326e-05	3.42868e-06	0.0816912	0.000815836	1.51046	1.08928	13.2047	0.00389944	0.000865827	0.705748	5.16141e-06	0.721153	1.13507e-05	NaN	NaN	8.74214	0.000126957	NaN	NaN	161.641	0.0313403	0.221977	0.00125432			-0.115962	0.0145207			-0.183793	0.193852			89.5197	6.17847e-05	2.54195e-07	9	Sample not Zr-spiked.		26.2013
23	'ACL-9078 CHL-P004'	2017-11-25 16:16:10	9.00673e-06	2.847e-06	0.0632156	0.000274937	1.16892	0.843322	10.2194	0.00274125	0.000610297	0.706024	7.69899e-06	0.721453	1.63863e-05	NaN	NaN	8.74257	0.000189314	NaN	NaN	161.66	0.0417903	0.222866	0.00162431			-0.0665755	0.0216528			-0.0708212	0.25849			69.2811	2.69022e-05	2.74626e-07	3	Sample not Zr-spiked.		20.2777
24	'ACL-9079 CXT-P001'	2017-11-25 16:26:22	9.54153e-06	3.50705e-06	0.0639443	0.000686989	1.18244	0.851849	10.3378	0.00123982	0.000276819	0.705002	7.49201e-06	0.720417	1.91349e-05	NaN	NaN	8.74276	0.000184495	NaN	NaN	161.669	0.0499515	0.223256	0.00308731			-0.0446765	0.0211017			-0.0130157	0.30897			70.0839	6.64523e-05	3.33939e-07	4	Sample not Zr-spiked.		20.5127
25	'ACL-9080 CXT-P002'	2017-11-25 16:36:37	2.04828e-05	7.30733e-07	0.0539784	0.000316813	0.997828	0.719366	8.72317	0.00184283	0.000409505	0.705531	6.43703e-06	0.720932	1.76479e-05	NaN	NaN	8.74216	0.000158379	NaN	NaN	161.606	0.0413308	0.222297	0.00272892			-0.114167	0.0181147			-0.405953	0.255647			59.1378	3.63163e-05	8.51665e-08	11	Sample not Zr-spiked.		17.3089
28	'ACL-9081 CXT-P003'	2017-11-25 17:07:21	1.18639e-05	3.47038e-06	0.0603602	0.000217881	1.11625	0.804494	9.76017	0.00110711	0.000247864	0.705253	6.32942e-06	0.720715	1.32342e-05	NaN	NaN	8.74375	0.00015583	NaN	NaN	161.7	0.0346976	0.224153	0.00514105			0.0311551	0.0178224			-0.0684402	0.214566			65.9186	2.23275e-05	3.60664e-07	5	Sample not Zr-spiked.		19.3665
29	'ACL-9082 CXT-P004'	2017-11-25 17:17:36	8.42675e-06	-3.23266e-06	0.0551962	0.000377992	1.02034	0.735554	8.92188	0.00324416	0.00072647	0.705414	8.57048e-06	0.72089	1.8708e-05	NaN	NaN	8.74402	0.00021096	NaN	NaN	161.64	0.0453486	0.223956	0.00168992			0.0623245	0.0241277			-0.44049	0.28043			60.257	4.23693e-05	-3.6306e-07	6	Sample not Zr-spiked.		17.7032
				-0.00023781		0.00497037
84	'NIST 1400 GRE RACK 1'	2018-11-15 05:05:17	0.000580654	0.000256258	0.238192	0.00522539	4.37087	3.17394	37.9481	0	0.0035668	0.713119	8.40077e-06	0.726158	1.33247e-05	NaN	NaN	8.68204	0.000203101	NaN	NaN	159.317	0.0146183	Inf	NaN												0.000137699	6.75301e-06	10	Sample not Zr-spiked.
159	'NIST 1400 GRE RACK 1 #2'	2018-11-15 17:42:47	0.000706801	0.000245861	0.211411	0.00770014	3.87701	2.81394	33.6278	0	0.00505994	0.713115	6.36233e-06	0.725801	1.0784e-05	NaN	NaN	8.67366	0.000153665	NaN	NaN	159.064	0.0199592	Inf	NaN												0.000228981	7.31144e-06	5	Sample not Zr-spiked.
13	'NIST 1400 OAX RACK 1 #1'	2018-11-14 17:07:34	0.000713694	0.000249987	0.207865	0.00434935	3.8122	2.76958	33.1297	0	0.00536306	0.713113	5.97937e-06	0.726505	9.27767e-06	NaN	NaN	8.69043	0.000144695	NaN	NaN	159.38	0.0143965	Inf	NaN												0.000131281	7.54494e-06	10	Sample not Zr-spiked.
53	'NIST 1400-1 OAX RACK 2'	2018-11-14 23:52:05	0.00103888	0.000283466	0.225702	0.00435247	4.14053	3.00843	35.9893	0	0.00378698	0.713124	8.67736e-06	0.726581	1.19136e-05	NaN	NaN	8.69195	0.000210025	NaN	NaN	159.455	0.0136692	Inf	NaN												0.000120938	7.87667e-06	6	Sample not Zr-spiked.
198	'NIST 1400-2 OAX RACK 2'	2018-11-16 00:16:46	0.00102256	0.000275474	0.234451	0.0112529	4.29516	3.11746	37.256	0	0.00751714	0.71311	4.2822e-06	0.725808	1.08165e-05	NaN	NaN	8.67394	0.00010343	NaN	NaN	158.907	0.01701	Inf	NaN												0.000302042	7.39413e-06	0	Sample not Zr-spiked.
49	'NIST 1400 (1)'	2017-11-24 23:22:23	0.000367928	-4.58712e-05	0.0594223	0.0013628	1.0975	0.799249	9.58299	0.0100147	0.00223573	0.71312	8.06379e-06	0.728246	1.82317e-05	NaN	NaN	8.73167	0.000196065	NaN	NaN	161.269	0.0533055	0.223243	0.000523393			-0.482533	0.0224437			-0.938897	0.330228			84.8099	0.000142197	-4.80411e-06	5	Sample not Zr-spiked.
94	'NIST 1400-1 XAL-5'	2017-11-25 07:01:46	8.61576e-07	-8.55298e-06	0.0315356	0.000288525	0.583015	0.424704	5.0932	0.00356706	0.000799997	0.713154	1.1889e-05	0.728461	2.60332e-05	NaN	NaN	8.73596	0.000289204	NaN	NaN	161.507	0.0913596	0.224225	0.0014614			-0.381783	0.0330924			-0.00335254	0.565668			73.1861	5.66568e-05	-1.68375e-06	7	Sample not Zr-spiked.
36	'NIST 1400-2 XAL-5'	2017-11-25 18:29:15	7.90232e-05	4.24593e-06	0.0855852	0.0134367	1.5814	1.15198	13.8158	0.0138975	0.0030913	0.713133	9.63957e-06	0.728461	1.57884e-05	NaN	NaN	8.73646	0.000234507	NaN	NaN	161.428	0.0325455	0.222441	0.000308645			-0.736794	0.0268226			-1.51266	0.201305			89.464	0.000972568	3.0437e-07	4	Sample not Zr-spiked.
70	'NIST-1400 (1)'	2017-03-15 08:21:31	-0.00514394	-0.00549123	0.19335	0.00315493	3.54934	2.57757	30.8191	0.0794634	0.0176296	0.71313	1.80396e-05	0.726212	1.95102e-05	NaN	NaN	8.68306	0.000436147	NaN	NaN	159.395	0.0189783	0.221859	7.34277e-05			-2.69718	0.0500941			-6.01184	0.118349			131.119	0.000102369	-0.00017821	7	Sample not Zr-spiked.
71	'NIST-1400 (2)'	2017-03-15 08:31:48	-0.00463167	-0.00547795	0.188028	0.00492851	3.45505	2.51006	30.0239	0.0405352	0.00899602	0.713121	1.68454e-05	0.726489	1.73117e-05	NaN	NaN	8.68984	0.00040758	NaN	NaN	159.677	0.0213648	0.221931	0.000134122			-1.91883	0.0468131			-4.25369	0.133231			127.736	0.000164151	-0.000182528	10	Sample not Zr-spiked.
71	'NIST-1400 (1)'	2017-03-15 21:57:18	0.000355539	-3.23428e-06	0.244138	0.037227	4.48524	3.25801	38.9643	0.634623	0.140871	0.713127	1.15997e-05	0.726385	1.47818e-05	8.37864	0.00125145	8.68722	0.000280593	148.338	0.042909	159.599	0.0137431	0.221976	1.6716e-05	-0.646731	0.149265	-2.14321	0.0322303	-1.46972	0.288841	-4.49285	0.085723	0.0440644	1.49648	157.245	0.00095541	-8.32185e-08	7
72	'NIST-1400 (2)'	2017-03-15 22:07:33	0.000553652	-7.25532e-06	0.251189	0.00689048	4.61208	3.34916	40.0427	0.0506804	0.0112473	0.713128	7.54888e-06	0.726171	1.12159e-05	NaN	NaN	8.68214	0.000182503	NaN	NaN	159.413	0.0137428	0.221929	0.00010791			-2.72716	0.0209631			-5.65379	0.0857216			161.597	0.000172078	-1.79548e-07	9	Sample not Zr-spiked.
	average											0.713124
	2sd											2.29534e-05
	se											3.31304e-06
	n											12
10	'IAPSO'	2018-11-14 16:37:49	0.000274087	0.000206658	0.223906	0.00214611	4.1237	2.98062	35.8666	0	1.50062	0.70918	7.39681e-06	0.722803	1.02174e-05	NaN	NaN	8.69769	0.000180142	NaN	NaN	160.186	0.0152128	Inf	NaN												5.98361e-05	5.76115e-06	5	Sample not Zr-spiked.
34	'IAPSO'	2018-11-14 20:39:35	0.000277452	0.000243374	0.240007	0.0027303	4.42339	3.19726	38.4737	0	1.59835	0.709182	7.86257e-06	0.722809	9.61697e-06	NaN	NaN	8.6978	0.000191485	NaN	NaN	160.303	0.0138306	Inf	NaN												7.0966e-05	6.32577e-06	14	Sample not Zr-spiked.
64	'IAPSO'	2018-11-15 01:42:39	0.000281799	0.000219728	0.23596	0.00245826	4.34749	3.14249	37.816	0	1.56817	0.709178	8.32504e-06	0.722828	9.6735e-06	NaN	NaN	8.69835	0.000202763	NaN	NaN	160.264	0.0119735	Inf	NaN												6.50057e-05	5.81043e-06	12	Sample not Zr-spiked.
94	'IAPSO'	2018-11-15 06:45:28	0.000274285	0.000206854	0.230848	0.00229054	4.25174	3.07304	36.9777	0	1.54177	0.709177	1.00114e-05	0.722773	1.25397e-05	NaN	NaN	8.69707	0.00024381	NaN	NaN	160.182	0.0170437	Inf	NaN												6.19436e-05	5.59403e-06	10	Sample not Zr-spiked.
124	'IAPSO'	2018-11-15 11:48:33	0.000285206	0.00020779	0.235919	0.0022922	4.34303	3.13841	37.7571	0	1.55738	0.709175	1.14394e-05	0.722632	1.2467e-05	NaN	NaN	8.69374	0.000278478	NaN	NaN	160.043	0.0181955	Inf	NaN												6.07089e-05	5.50324e-06	6	Sample not Zr-spiked.
154	'IAPSO'	2018-11-15 16:51:39	0.000294832	0.000214355	0.237184	0.00229748	4.36484	3.15363	37.9333	0	1.55398	0.709181	8.78602e-06	0.722509	1.07742e-05	NaN	NaN	8.69066	0.000213798	NaN	NaN	159.932	0.0140994	Inf	NaN												6.05663e-05	5.65077e-06	12	Sample not Zr-spiked.
177	'IAPSO'	2018-11-15 20:43:58	0.000293555	0.000216659	0.238233	0.00230065	4.38375	3.16703	38.0904	0	1.56757	0.70919	8.31348e-06	0.722449	1.01954e-05	NaN	NaN	8.68901	0.000202257	NaN	NaN	159.887	0.016034	Inf	NaN												6.03998e-05	5.68813e-06	17	Sample not Zr-spiked.
202	'IAPSO'	2018-11-16 00:56:44	0.000291758	0.000212768	0.240882	0.00234383	4.43118	3.2009	38.4938	0	1.58395	0.709183	7.12663e-06	0.72236	1.24613e-05	NaN	NaN	8.68704	0.00017335	NaN	NaN	159.804	0.0175285	Inf	NaN												6.08882e-05	5.52709e-06	4	Sample not Zr-spiked.
4	'IAPSO'	2017-03-14 20:55:19	4.73436e-05	-1.05326e-05	0.116798	0.00319169	2.14817	1.55276	18.6855	4.44614	0.986981	0.709179	1.65686e-05	0.722827	1.85494e-05	8.38856	0.00037569	8.69832	0.000403531	148.664	0.0216165	159.98	0.0246137	0.221986	7.15959e-06	0.738458	0.0448191	-0.694484	0.0463596	1.30742	0.145596	-1.59126	0.15361	0.0423746	1.43294	87.2441	0.000170804	-5.71308e-07	9
32	'IAPSO'	2017-03-15 15:11:14	6.7073e-05	-1.24283e-05	0.131768	0.00359185	2.42353	1.75165	21.0766	4.81669	1.06918	0.70919	1.84279e-05	0.722769	2.15065e-05	8.38782	0.00047874	8.69665	0.000448727	148.669	0.0283283	159.953	0.0252853	0.221975	7.73594e-06	0.535726	0.0571062	-1.09006	0.0515414	1.00929	0.190739	-2.27899	0.15772	0.0155414	1.62579	85.6935	0.000170416	-5.90896e-07	6
115	'IAPSO'	2017-03-16 05:34:44	8.79394e-05	-1.11228e-06	0.131611	0.00358769	2.42219	1.75101	21.0729	4.79044	1.06357	0.709185	9.26705e-06	0.722902	1.29391e-05	8.3875	0.000465496	8.69996	0.000225761	148.695	0.0233424	160.116	0.0202595	0.22202	5.9759e-06	0.354628	0.0555185	-0.608829	0.0259339	0.801362	0.157108	-1.14787	0.126385	-0.0230265	0.963457	86.4543	0.000170245	-5.3883e-08	4
	average											0.709182
	2sd											1.00123e-05
	se											1.50942e-06
	n											11
9	'SRM 987_25ppb_Ca_Sr_500'	2018-11-14 16:27:35	0.000522497	0.000245607	0.103863	0.000698157	1.902	1.37639	16.5316	0	1.29745	0.710261	6.81431e-06	0.723655	1.2826e-05	NaN	NaN	8.69173	0.000165589	NaN	NaN	159.169	0.029647	Inf	NaN												4.22306e-05	1.48562e-05	6	Sample not Zr-spiked.
19	'SRM 987_25ppb_Ca_Sr_500'	2018-11-14 18:08:00	0.000525975	0.000244559	0.110716	0.000752016	2.02789	1.46741	17.6247	0	1.37559	0.710245	7.24343e-06	0.723615	1.18108e-05	NaN	NaN	8.69118	0.000176009	NaN	NaN	159.188	0.0258943	Inf	NaN												4.26677e-05	1.38757e-05	4	Sample not Zr-spiked.
49	'SRM 987_25ppb_Ca_Sr_500'	2018-11-14 23:11:11	0.000499222	0.000271926	0.111337	0.000972056	2.04361	1.47882	17.7614	0	1.38555	0.710261	9.72266e-06	0.723633	1.29909e-05	NaN	NaN	8.69121	0.000236243	NaN	NaN	159.529	0.0255862	Inf	NaN												5.47293e-05	1.53107e-05	2	Sample not Zr-spiked.
79	'SRM 987_25ppb_Ca_Sr_500'	2018-11-15 04:14:03	0.000452305	0.000246774	0.109987	0.000831953	2.01829	1.46023	17.5354	0	1.36589	0.710252	1.46304e-05	0.7235	1.86257e-05	NaN	NaN	8.68827	0.000355392	NaN	NaN	159.431	0.0266401	Inf	NaN												4.74437e-05	1.40727e-05	1	Sample not Zr-spiked.
109	'SRM 987_25ppb_Ca_Sr_500'	2018-11-15 09:16:55	0.000493574	0.000257983	0.114243	0.00080809	2.09625	1.51676	18.2147	0	1.41606	0.71027	1.27312e-05	0.723557	1.74251e-05	NaN	NaN	8.6892	0.000309303	NaN	NaN	159.439	0.0288327	Inf	NaN												4.43645e-05	1.41637e-05	5	Sample not Zr-spiked.
139	'SRM 987_25ppb_Ca_Sr_500'	2018-11-15 14:20:08	0.000491819	0.000252682	0.116455	0.000772505	2.13514	1.54435	18.54	0	1.4089	0.710264	8.79512e-06	0.723301	1.0858e-05	NaN	NaN	8.68324	0.000213513	NaN	NaN	159.203	0.031621	Inf	NaN												4.16672e-05	1.36292e-05	9	Sample not Zr-spiked.
169	'SRM 987_25ppb_Ca_Sr_500'	2018-11-15 19:23:01	0.000474425	0.00023506	0.118998	0.000778087	2.18063	1.57697	18.9286	0	1.4363	0.710258	7.28493e-06	0.723174	1.33525e-05	NaN	NaN	8.68035	0.000176792	NaN	NaN	159.067	0.0288087	Inf	NaN												4.11066e-05	1.24188e-05	6	Sample not Zr-spiked.
192	'SRM 987_25ppb_Ca_Sr_500'	2018-11-15 23:15:18	0.000483995	0.00024013	0.123259	0.000804974	2.2588	1.63334	19.6036	0	1.48149	0.710251	7.9681e-06	0.7231	1.43895e-05	NaN	NaN	8.67877	0.000193343	NaN	NaN	159.044	0.0268303	Inf	NaN												4.10626e-05	1.22496e-05	5	Sample not Zr-spiked.
201	'SRM 987_25ppb_Ca_Sr_500'	2018-11-16 00:46:27	0.000485513	0.000242862	0.124458	0.000838538	2.28101	1.64944	19.7969	0	1.49742	0.71026	5.53828e-06	0.72312	1.50435e-05	NaN	NaN	8.67902	0.000134387	NaN	NaN	159.065	0.0268154	Inf	NaN												4.23567e-05	1.22677e-05	0	Sample not Zr-spiked.
7	'SRM 987_25 ppb_CaSr500'	2017-11-24 16:23:21	1.56195e-05	-2.71092e-06	0.0610522	0.00036558	1.12574	0.816374	9.82682	3.95508	0.879479	0.710228	1.59947e-05	0.725191	2.30226e-05	8.38847	0.000400384	8.72924	0.000390389	148.499	0.0412757	160.958	0.0445901	0.222367	5.84207e-06	0.079726	0.0477342	-1.31853	0.0446631	-1.01878	0.27767	-3.84263	0.275965	0.294558	1.39826	66.525	3.72033e-05	-2.80984e-07	3
33	'SRM 987_25 ppb_CaSr500'	2017-11-24 20:43:11	7.32541e-05	1.88111e-05	0.0613474	0.000364634	1.13186	0.820868	9.88092	3.9485	0.878029	0.710251	1.30267e-05	0.725239	2.36226e-05	8.38879	0.000412043	8.72982	0.000317935	148.59	0.0420898	161.066	0.0436405	0.22237	5.09001e-06	0.0976032	0.0491231	-1.18176	0.0363764	-0.513443	0.283116	-3.09873	0.270109	0.177162	1.27936	60.2626	3.69068e-05	2.07474e-06	7	Sample Trimmed.
69	'SRM 987_25 ppb_CaSr500'	2017-11-25 02:46:33	1.57784e-05	-1.34492e-05	0.0222675	0.000136641	0.411104	0.298246	3.59115	1.07783	0.239881	0.710254	1.36985e-05	0.725475	3.14504e-05	8.37932	0.000837649	8.73538	0.000334566	148.25	0.109943	161.273	0.118119	0.222559	1.07063e-05	-0.160178	0.0999502	-0.208341	0.0382922	-1.19937	0.740716	-1.29634	0.731468	0.219753	0.0481634	46.8819	3.80662e-05	-3.75842e-06	4
99	'SRM 987_25 ppb_CaSr500'	2017-11-25 07:52:43	3.58138e-06	-1.29936e-05	0.0212496	0.000131429	0.392472	0.284762	3.42906	1.04528	0.232675	0.710268	1.40107e-05	0.725561	3.65283e-05	8.37818	0.000845771	8.73708	0.00034223	148.244	0.128336	161.374	0.137578	0.222595	1.04901e-05	-0.276331	0.100921	-0.253901	0.0391599	-0.873452	0.864956	-0.82777	0.851837	0.0801974	-0.0224305	49.2734	3.83306e-05	-3.7961e-06	3
8	'SRM 987_25 ppb_CaSr500'	2017-11-25 13:42:36	2.48488e-05	-3.92361e-06	0.0575897	0.000331561	1.06337	0.771646	9.29412	3.64398	0.810796	0.710234	5.82283e-06	0.725657	1.67006e-05	8.38841	0.000429344	8.74022	0.000142291	148.514	0.0448556	161.386	0.0481369	0.222503	5.17639e-06	-0.171596	0.0511742	-0.285934	0.0162754	-1.4927	0.301579	-1.72368	0.297757	0.287378	0.114338	62.2082	3.56723e-05	-4.19513e-07	4
43	'SRM 987_25 ppb_CaSr500'	2017-11-25 19:41:01	2.46817e-05	-5.72712e-06	0.0592168	0.000345632	1.09373	0.793715	9.56033	3.73616	0.831335	0.71024	9.20492e-06	0.725698	2.07133e-05	8.3886	0.000479139	8.74107	0.000224961	148.547	0.0556256	161.447	0.0606561	0.222511	5.47376e-06	-0.0905478	0.0571127	-0.131955	0.0257327	-0.942247	0.374112	-1.02589	0.375317	0.190288	0.0414071	59.8966	3.61528e-05	-6.01746e-07	1
	average											0.710253
	2sd											2.45723e-05
	se											3.17227e-06
	n											15
5	'SRM 987_3 ppb'	2018-11-14 15:46:33	0.000249276	0.000160347	0.0136582	0.00323523	0.251195	0.181809	2.18434	0	1.55501	0.710214	1.97434e-05	0.723776	4.31938e-05	NaN	NaN	8.69577	0.000480001	NaN	NaN	159.932	0.186274	Inf	NaN												0.00148109	7.34076e-05	5	Sample not Zr-spiked.
6	'SRM 987_5 ppb'	2018-11-14 15:56:47	0.00025048	0.000166604	0.0237851	0.00117052	0.438153	0.317089	3.80912	0	1.59612	0.710224	1.64427e-05	0.723694	3.32925e-05	NaN	NaN	8.69357	0.000399673	NaN	NaN	160.148	0.0942685	Inf	NaN												0.000307283	4.37392e-05	5	Sample not Zr-spiked.
7	'SRM 987_10 ppb'	2018-11-14 16:07:02	0.000255524	0.000167069	0.0465687	0.00130969	0.857329	0.620442	7.45281	0	1.58181	0.710244	1.16594e-05	0.723693	1.84067e-05	NaN	NaN	8.69306	0.000283365	NaN	NaN	160.039	0.0512404	Inf	NaN												0.00017572	2.24169e-05	4	Sample not Zr-spiked.
8	'SRM 987_35 ppb'	2018-11-14 16:17:20	0.000253364	0.000165119	0.168846	0.000637074	3.10609	2.24774	26.9985	0	1.61951	0.710247	7.63813e-06	0.723656	1.26029e-05	NaN	NaN	8.69212	0.000185622	NaN	NaN	159.9	0.0198189	Inf	NaN												2.35958e-05	6.11554e-06	2	Sample not Zr-spiked.
4	'SRM 987_50 ppb'	2018-11-14 15:36:18	0.000248588	0.000158206	0.235616	0.00105154	4.33508	3.13772	37.6957	0	1.59723	0.710245	1.0276e-05	0.723796	1.23132e-05	NaN	NaN	8.69551	0.000249826	NaN	NaN	159.988	0.0161201	Inf	NaN												2.78994e-05	4.1968e-06	5	Sample not Zr-spiked.
3	'SRM 987_3 ppb'	2017-11-24 15:42:28	2.2236e-05	-1.152e-05	0.00666216	0.000699892	0.122853	0.0891488	1.07364	3.92938	0.874173	0.710273	3.36141e-05	0.725655	7.89202e-05	8.3899	0.000710857	8.73921	0.000821293	148.391	0.206685	161.157	0.223799	0.222471	6.99897e-06	0.250147	0.0847489	-0.177857	0.0939613	-1.74595	1.39041	-2.61003	1.38508	0.561561	0.428004	7.26825	0.000651937	-1.07665e-05	11
4	'SRM 987_5 ppb'	2017-11-24 15:52:41	2.4653e-05	-1.22838e-05	0.0101029	0.000474865	0.186424	0.13526	1.62892	1.07179	0.238414	0.710231	2.42701e-05	0.72555	6.03901e-05	8.39047	0.00095313	8.73773	0.000592926	148.538	0.228888	161.239	0.249299	0.222446	1.05261e-05	0.318074	0.113633	-0.34706	0.0678345	-0.755488	1.53977	-2.09904	1.5429	0.347909	0.665134	11.0274	0.000291522	-7.54987e-06	2
5	'SRM 987_10 ppb'	2017-11-24 16:02:56	1.68559e-05	-9.69131e-06	0.0194281	0.000292601	0.359023	0.260525	3.13764	1.04165	0.231749	0.710262	2.43734e-05	0.725651	4.33617e-05	8.38918	0.000916619	8.73939	0.000595469	148.675	0.115307	161.5	0.12663	0.222483	1.26049e-05	0.165022	0.10928	-0.157018	0.0681255	0.167232	0.775692	-0.483992	0.783708	0.0407029	0.322039	21.241	9.31356e-05	-3.11171e-06	5
6	'SRM 987_35 ppb'	2017-11-24 16:13:08	1.69763e-05	-9.55229e-06	0.0690239	0.000440833	1.27558	0.92556	11.1464	1.05713	0.235177	0.710257	1.16825e-05	0.725598	1.96683e-05	8.38931	0.000722852	8.73825	0.000285393	148.705	0.0346894	161.485	0.0321888	0.222467	9.62104e-06	0.179985	0.086179	-0.286801	0.0326508	0.365886	0.233362	-0.578455	0.199214	-0.00147914	0.466786	75.458	3.9555e-05	-8.60825e-07	2
39	'SRM 987_3 ppb'	2017-11-25 19:00:01	8.71905e-06	-4.08368e-06	0.00693339	0.000723271	0.127863	0.0927872	1.11776	3.98348	0.886373	0.710188	3.29983e-05	0.72568	7.01156e-05	8.38925	0.000865731	8.74189	0.000806468	148.326	0.286922	161.211	0.308307	0.222512	4.86616e-06	-0.0122054	0.103194	-0.0380796	0.0922498	-2.43065	1.92971	-2.48336	1.90769	0.60156	0.0258741	7.00287	0.000646991	-3.80807e-06	8
40	'SRM 987_5 ppb'	2017-11-25 19:10:16	3.81952e-06	-5.09531e-06	0.010632	0.000493483	0.196115	0.142332	1.71443	1.09075	0.242702	0.710263	2.09218e-05	0.725759	5.64193e-05	8.38955	0.000798585	8.74196	0.000511356	148.374	0.213038	161.255	0.2287	0.222509	8.46184e-06	0.0231302	0.0951903	-0.0299885	0.0584927	-2.10591	1.43279	-2.21339	1.41511	0.538043	0.0531187	10.7411	0.000287827	-2.99817e-06	5
41	'SRM 987_10 ppb'	2017-11-25 19:20:32	-3.24017e-07	-3.1271e-06	0.020449	0.000281621	0.37776	0.274171	3.30251	1.06485	0.236933	0.710269	1.36394e-05	0.725781	3.79149e-05	8.39044	0.000818795	8.74234	0.000333364	148.618	0.113868	161.501	0.11804	0.222503	8.62892e-06	0.128871	0.0975993	0.0143197	0.0381326	-0.46214	0.765826	-0.693985	0.730388	0.17997	0.114551	20.6906	8.52725e-05	-9.62008e-07	4
42	'SRM 987_35 ppb'	2017-11-25 19:30:46	-1.8725e-06	-1.16396e-06	0.0711224	0.000448199	1.31489	0.954306	11.4953	1.06052	0.235974	0.710256	7.51375e-06	0.725771	1.64218e-05	8.39009	0.000757301	8.74241	0.00018366	148.72	0.0516505	161.627	0.0430905	0.222508	9.67957e-06	0.087283	0.0902693	0.0213367	0.0210084	0.220622	0.347377	0.086974	0.266628	-0.0115141	0.0659463	72.0192	3.89917e-05	-9.88971e-08	5
6	'SRM987_3ppb'	2017-03-14 21:15:52	2.92735e-05	-5.7555e-06	0.0093591	0.000789409	0.171733	0.124312	1.49368	4.57425	1.01569	0.710226	2.62191e-05	0.723868	5.23799e-05	8.38325	0.000757028	8.69767	0.000637599	148.144	0.186279	159.601	0.197934	0.222046	7.63362e-06	0.180214	0.0903187	-0.655239	0.0732589	-2.14829	1.25472	-3.8342	1.23543	0.627179	0.835454	6.57243	0.000528499	-3.87232e-06	5
7	'SRM987_5ppb'	2017-03-14 21:26:08	1.91137e-05	-2.53859e-08	0.015379	0.00024981	0.28307	0.204946	2.46254	4.29946	0.954714	0.710296	2.04501e-05	0.724011	4.60561e-05	8.38424	0.000553388	8.6994	0.000497395	148.606	0.150661	160.125	0.160806	0.222054	5.70913e-06	0.297599	0.066023	-0.456343	0.0571497	0.965353	1.01481	-0.560584	1.00369	-0.0925388	0.753942	10.8356	0.000101439	-1.04448e-08	6
8	'SRM987_10ppb'	2017-03-14 21:36:24	1.59125e-05	1.9693e-06	0.0273485	0.000265154	0.50362	0.364673	4.38282	3.8193	0.848294	0.710254	1.81292e-05	0.724104	2.91214e-05	8.38321	0.000576063	8.70263	0.000441088	148.58	0.0661283	160.258	0.0743791	0.222107	7.90473e-06	0.17502	0.0687283	-0.0852474	0.0506802	0.79481	0.445421	0.268097	0.464245	-0.111193	0.260267	19.2851	6.04828e-05	4.32621e-07	18
9	'SRM987_20ppb'	2017-03-14 21:46:40	1.41739e-05	-4.07963e-07	0.0680678	0.00016907	1.25294	0.907272	10.9046	5.04326	1.12018	0.710241	1.70869e-05	0.724116	1.96047e-05	8.38321	0.000543789	8.70323	0.000415739	148.508	0.0325371	160.202	0.0312	0.222115	8.0477e-06	0.174868	0.0648778	-0.0165094	0.0477676	0.30518	0.219161	-0.082057	0.194738	0.0111389	0.191377	47.982	1.55037e-05	-4.15116e-08	11
10	'SRM987_35ppb'	2017-03-14 21:56:55	8.53756e-06	-2.99469e-06	0.0910461	0.000305631	1.67584	1.21349	14.5843	3.91147	0.868748	0.710259	1.16906e-05	0.724111	1.79641e-05	8.38362	0.000466744	8.70267	0.000284425	148.527	0.029813	160.186	0.0288587	0.222102	7.14099e-06	0.224723	0.0556858	-0.0808586	0.0326799	0.437786	0.200811	-0.180526	0.180125	0.0029152	0.305582	64.1732	2.09552e-05	-2.04129e-07	5
2	'SRM 987_50 ppb'	2018-11-14 15:15:49	0.000246876	0.000161194	0.23396	0.000850954	4.30548	3.11653	37.444	0	1.59349	0.710245	1.07428e-05	0.723851	1.19062e-05	NaN	NaN	8.69682	0.000261203	NaN	NaN	160.044	0.0166532	Inf	NaN												2.27239e-05	4.3049e-06	5	Sample not Zr-spiked.
3	'SRM 987_50 ppb'	2018-11-14 15:26:04	0.000244756	0.00016033	0.234571	0.000834328	4.31645	3.12438	37.5367	0	1.59335	0.71025	9.8371e-06	0.72383	1.1864e-05	NaN	NaN	8.69619	0.000239168	NaN	NaN	160.022	0.0167579	Inf	NaN												2.2227e-05	4.27143e-06	1	Sample not Zr-spiked.
12	'SRM 987_50 ppb'	2018-11-14 16:57:18	0.000255444	0.000188606	0.244183	0.000648742	4.49406	3.25268	39.074	0	1.65055	0.71026	8.46572e-06	0.723773	1.10913e-05	NaN	NaN	8.69459	0.000205787	NaN	NaN	160.019	0.0161539	Inf	NaN												1.66028e-05	4.82689e-06	5	Sample not Zr-spiked.
20	'SRM 987_50 ppb'	2018-11-14 18:18:13	0.00027566	0.000209112	0.260465	0.000729312	4.79365	3.4691	41.6696	0	1.75046	0.710253	9.07334e-06	0.723685	1.07712e-05	NaN	NaN	8.69265	0.000220508	NaN	NaN	159.981	0.0120781	Inf	NaN												1.75023e-05	5.01819e-06	9	Sample not Zr-spiked.
27	'SRM 987_50 ppb'	2018-11-14 19:28:57	0.00027789	0.000236333	0.26044	0.000934777	4.79626	3.47121	41.6964	0	1.74828	0.710264	8.42985e-06	0.723733	1.10012e-05	NaN	NaN	8.69353	0.000204891	NaN	NaN	160.1	0.0141552	Inf	NaN												2.24187e-05	5.66782e-06	15	Sample not Zr-spiked.
35	'SRM 987_50 ppb'	2018-11-14 20:49:50	0.00027998	0.000240231	0.263469	0.000932187	4.85277	3.51221	42.1907	0	1.7667	0.710258	6.84898e-06	0.723753	9.61444e-06	NaN	NaN	8.69415	0.000166478	NaN	NaN	160.136	0.0121649	Inf	NaN												2.20949e-05	5.69394e-06	6	Sample not Zr-spiked.
42	'SRM 987_50 ppb'	2018-11-14 22:00:29	0.000275154	0.000233193	0.261304	0.000932046	4.81276	3.48338	41.8463	0	1.7543	0.710256	7.13775e-06	0.72378	9.19491e-06	NaN	NaN	8.69486	0.000173512	NaN	NaN	160.144	0.0160556	Inf	NaN												2.22726e-05	5.57246e-06	6	Sample not Zr-spiked.
50	'SRM 987_50 ppb'	2018-11-14 23:21:24	0.000278999	0.000239729	0.26058	0.000891856	4.79867	3.47263	41.7098	0	1.74851	0.710263	7.95246e-06	0.723666	1.09538e-05	NaN	NaN	8.69196	0.000193253	NaN	NaN	160.065	0.0175898	Inf	NaN												2.13826e-05	5.74715e-06	6	Sample not Zr-spiked.
57	'SRM 987_50 ppb'	2018-11-15 00:31:57	0.000267894	0.000212616	0.259934	0.000866695	4.78564	3.46351	41.6049	0	1.74224	0.710254	7.87892e-06	0.72373	1.12037e-05	NaN	NaN	8.69368	0.000191504	NaN	NaN	160.06	0.0127651	Inf	NaN												2.08311e-05	5.11031e-06	0	Sample not Zr-spiked.
65	'SRM 987_50 ppb'	2018-11-15 01:52:51	0.000268003	0.00021663	0.260394	0.000896447	4.79457	3.47	41.6832	0	1.74182	0.710255	9.81093e-06	0.723736	1.34063e-05	NaN	NaN	8.69385	0.000238471	NaN	NaN	160.078	0.016253	Inf	NaN												2.15059e-05	5.19699e-06	1	Sample not Zr-spiked.
72	'SRM 987_50 ppb'	2018-11-15 03:03:23	0.000267706	0.000212538	0.259627	0.000832838	4.77939	3.45879	41.5458	0	1.7407	0.710255	1.0406e-05	0.723689	1.20446e-05	NaN	NaN	8.6927	0.000252909	NaN	NaN	160.021	0.0160187	Inf	NaN												2.00463e-05	5.11598e-06	5	Sample not Zr-spiked.
80	'SRM 987_50 ppb'	2018-11-15 04:24:16	0.000265642	0.000229119	0.254904	0.000766232	4.69272	3.39561	40.7811	0	1.71126	0.710257	5.922e-06	0.72359	9.59424e-06	NaN	NaN	8.69029	0.000143882	NaN	NaN	159.986	0.0172937	Inf	NaN												1.87883e-05	5.61764e-06	4	Sample not Zr-spiked.
87	'SRM 987_50 ppb'	2018-11-15 05:34:54	0.000262051	0.000208099	0.256543	0.000779686	4.72209	3.41727	41.0458	0	1.71827	0.710261	9.28271e-06	0.723678	1.17135e-05	NaN	NaN	8.69229	0.000225589	NaN	NaN	159.996	0.0140344	Inf	NaN												1.89957e-05	5.06994e-06	9	Sample not Zr-spiked.
95	'SRM 987_50 ppb'	2018-11-15 06:55:41	0.000271548	0.000203094	0.256642	0.000745092	4.72432	3.41912	41.0705	0	1.72549	0.710263	1.09504e-05	0.723726	1.25324e-05	NaN	NaN	8.69341	0.000266136	NaN	NaN	160.03	0.0158104	Inf	NaN												1.81417e-05	4.94502e-06	9	Sample not Zr-spiked.
102	'SRM 987_50 ppb'	2018-11-15 08:06:20	0.000265594	0.000215978	0.259699	0.000747512	4.78102	3.45999	41.5604	0	1.74743	0.710256	1.07529e-05	0.723693	1.08768e-05	NaN	NaN	8.69279	0.000261333	NaN	NaN	160.033	0.0167365	Inf	NaN												1.79862e-05	5.19683e-06	8	Sample not Zr-spiked.
110	'SRM 987_50 ppb'	2018-11-15 09:27:08	0.000272744	0.000232692	0.263682	0.00076053	4.85384	3.5122	42.1818	0	1.77041	0.710256	1.27671e-05	0.723593	1.40109e-05	NaN	NaN	8.6904	0.000310203	NaN	NaN	159.972	0.0154768	Inf	NaN												1.80299e-05	5.51618e-06	2	Sample not Zr-spiked.
117	'SRM 987_50 ppb'	2018-11-15 10:37:47	0.000274082	0.000205665	0.265918	0.000750852	4.89169	3.53935	42.5047	0	1.76917	0.710259	1.04585e-05	0.723544	1.30106e-05	NaN	NaN	8.68917	0.000254069	NaN	NaN	159.842	0.0158982	Inf	NaN												1.76654e-05	4.83881e-06	6	Sample not Zr-spiked.
125	'SRM 987_50 ppb'	2018-11-15 11:58:47	0.000280808	0.000201542	0.264394	0.000730969	4.86356	3.5189	42.2569	0	1.74817	0.710267	9.62969e-06	0.723523	1.17319e-05	NaN	NaN	8.68847	0.000233907	NaN	NaN	159.825	0.0153015	Inf	NaN												1.72982e-05	4.76941e-06	13	Sample not Zr-spiked.
132	'SRM 987_50 ppb'	2018-11-15 13:09:26	0.000281891	0.0002119	0.265054	0.000731971	4.87569	3.52742	42.3579	0	1.74949	0.710253	1.02998e-05	0.723472	1.31898e-05	NaN	NaN	8.68757	0.000250171	NaN	NaN	159.808	0.0193287	Inf	NaN												1.72805e-05	5.00252e-06	6	Sample not Zr-spiked.
140	'SRM 987_50 ppb'	2018-11-15 14:30:21	0.000277173	0.000226478	0.265764	0.000718335	4.88866	3.53639	42.4592	0	1.75732	0.710265	1.26553e-05	0.723386	1.66556e-05	NaN	NaN	8.68524	0.000307294	NaN	NaN	159.763	0.0162989	Inf	NaN												1.69184e-05	5.33379e-06	8	Sample not Zr-spiked.
147	'SRM 987_50 ppb'	2018-11-15 15:40:56	0.000279835	0.000216532	0.264893	0.000718792	4.87209	3.52452	42.3195	0	1.74587	0.710253	1.05424e-05	0.72341	1.27488e-05	NaN	NaN	8.68611	0.00025602	NaN	NaN	159.761	0.0144906	Inf	NaN												1.69849e-05	5.11661e-06	9	Sample not Zr-spiked.
155	'SRM 987_50 ppb'	2018-11-15 17:01:53	0.000285	0.00021044	0.267372	0.00072287	4.91712	3.55708	42.7108	0	1.75929	0.710248	9.02678e-06	0.723406	1.25063e-05	NaN	NaN	8.68613	0.000219208	NaN	NaN	159.743	0.0178224	Inf	NaN												1.69249e-05	4.92729e-06	7	Sample not Zr-spiked.
162	'SRM 987_50 ppb'	2018-11-15 18:12:29	0.000292788	0.000213147	0.266305	0.000725985	4.89768	3.5429	42.5386	0	1.75073	0.710253	6.44673e-06	0.723382	1.03735e-05	NaN	NaN	8.68545	0.000156544	NaN	NaN	159.736	0.0155118	Inf	NaN												1.70663e-05	5.01066e-06	7	Sample not Zr-spiked.
170	'SRM 987_50 ppb'	2018-11-15 19:33:17	0.000278617	0.000211646	0.268688	0.00072197	4.94006	3.57319	42.897	0	1.77478	0.710261	1.25847e-05	0.723309	1.46212e-05	NaN	NaN	8.68351	0.000305509	NaN	NaN	159.654	0.0163969	Inf	NaN												1.68304e-05	4.93371e-06	18	Sample not Zr-spiked.
178	'SRM 987_50 ppb'	2018-11-15 20:54:11	0.000289828	0.000209866	0.270289	0.000732908	4.96968	3.59471	43.1586	0	1.78086	0.710244	6.64083e-06	0.723329	9.77257e-06	NaN	NaN	8.68438	0.00016124	NaN	NaN	159.676	0.0149338	Inf	NaN												1.69816e-05	4.86277e-06	9	Sample not Zr-spiked.
185	'SRM 987_50 ppb'	2018-11-15 22:04:42	0.000282588	0.000201094	0.270896	0.00072188	4.97993	3.60203	43.2437	0	1.78238	0.710257	7.65168e-06	0.723309	1.00886e-05	NaN	NaN	8.6836	0.000185764	NaN	NaN	159.632	0.0139359	Inf	NaN												1.6693e-05	4.65024e-06	10	Sample not Zr-spiked.
193	'SRM 987_50 ppb'	2018-11-15 23:25:32	0.00028713	0.00021095	0.274899	0.000735119	5.05352	3.65498	43.8757	0	1.80836	0.710261	1.01206e-05	0.723254	1.22238e-05	NaN	NaN	8.6822	0.000245667	NaN	NaN	159.606	0.0171264	Inf	NaN												1.67546e-05	4.80759e-06	9	Sample not Zr-spiked.
200	'SRM 987_50 ppb'	2018-11-16 00:36:13	0.000290589	0.000216783	0.273878	0.000766088	5.03587	3.64237	43.7266	0	1.80051	0.710258	5.79968e-06	0.723286	9.59861e-06	NaN	NaN	8.68303	0.000140794	NaN	NaN	159.657	0.0172335	Inf	NaN												1.752e-05	4.95769e-06	0	Sample not Zr-spiked.
203	'SRM 987_50 ppb'	2018-11-16 01:06:57	0.000284845	0.000208566	0.273874	0.000756846	5.03536	3.64209	43.7251	0	1.80528	0.710251	6.86707e-06	0.723304	1.07493e-05	NaN	NaN	8.68362	0.000166721	NaN	NaN	159.654	0.0168034	Inf	NaN												1.73092e-05	4.76983e-06	9	Sample not Zr-spiked.
2	'SRM 987_50ppb'	2017-11-24 15:32:14	1.03331e-05	-8.28424e-06	0.0874524	0.000108064	1.61697	1.1735	14.1354	3.14676	0.700223	0.710247	8.23283e-06	0.725741	1.45858e-05	8.3885	0.000449952	8.7419	0.000201225	148.689	0.0272454	161.636	0.0237986	0.222522	6.16461e-06	0.16751	0.0536482	0.260595	0.0230245	0.520022	0.183333	0.708458	0.14734	-0.0462503	-0.0930845	91.7418	7.64488e-06	-5.84842e-07	3
9	'SRM 987_50ppb'	2017-11-24 16:43:46	-9.291e-06	-7.54652e-06	0.0953918	0.000115883	1.76299	1.27931	15.4078	3.41162	0.759125	0.710249	1.76954e-05	0.725648	2.21843e-05	8.3871	0.000454623	8.73962	0.000432439	148.612	0.0345886	161.521	0.0328642	0.222512	8.06649e-06	-0.0563828	0.054202	-0.134799	0.0494736	-0.0958728	0.232723	-0.254558	0.203415	-0.00422319	0.0784161	99.1546	7.51763e-06	-4.9333e-07	6
15	'SRM 987_50ppb'	2017-11-24 17:45:04	-1.00626e-05	-1.111e-05	0.104917	0.000128287	1.93862	1.40674	16.943	3.73059	0.830127	0.710239	1.06271e-05	0.72564	1.64444e-05	8.38664	0.000386349	8.7397	0.000259668	148.563	0.030714	161.489	0.0301127	0.222519	5.74694e-06	-0.0795736	0.0460635	-0.0297555	0.0297104	-0.31847	0.206675	-0.217698	0.186428	0.0398307	-0.0498182	106.597	7.57223e-06	-6.54724e-07	2
21	'SRM 987_50ppb'	2017-11-24 18:46:20	-3.32757e-06	-6.70628e-06	0.101413	0.000122545	1.87419	1.36004	16.381	3.612	0.803723	0.710242	1.61388e-05	0.725669	2.08062e-05	8.38751	0.000425187	8.7403	0.000394412	148.609	0.0272325	161.527	0.0293507	0.222515	7.43532e-06	0.0179386	0.0506938	0.0481234	0.0451279	-0.000274147	0.18325	0.0608582	0.181719	0.00903783	-0.0301848	98.1072	7.48551e-06	-4.12177e-07	12
27	'SRM 987_50ppb'	2017-11-24 19:47:30	5.51663e-07	-4.0105e-06	0.101836	0.000123752	1.88227	1.36591	16.4511	3.62292	0.806116	0.710255	1.84137e-05	0.725672	2.18931e-05	8.38809	0.000402709	8.74006	0.000449972	148.655	0.0299147	161.546	0.0311557	0.222505	8.05712e-06	0.0476007	0.0480119	-0.0243981	0.0514826	0.0772619	0.201252	-0.0685077	0.192846	0.00448487	0.0719987	100.549	7.5203e-06	-2.44375e-07	5
39	'SRM 987_50ppb'	2017-11-24 21:40:22	6.17411e-06	2.04044e-05	0.101133	0.00012662	1.86971	1.35681	16.3417	3.52919	0.785286	0.710255	3.21821e-05	0.72568	3.22864e-05	8.38786	0.000389452	8.74024	0.000786094	148.678	0.0353104	161.587	0.0493178	0.22251	1.06426e-05	0.243108	0.0464417	0.261518	0.0899631	0.700689	0.237663	0.738179	0.305435	-0.0536183	-0.0184105	113.556	7.75013e-06	1.24639e-06	7
45	'SRM 987_50ppb'	2017-11-24 22:41:34	-7.54799e-06	5.44846e-06	0.0763966	9.76031e-05	1.41155	1.02405	12.3311	2.0842	0.463759	0.710237	6.24633e-06	0.725477	1.65843e-05	8.38347	0.000578479	8.73585	0.000152563	148.508	0.0466359	161.41	0.0455091	0.222512	7.12737e-06	-0.252109	0.0689849	-0.254258	0.0174596	-0.60934	0.313837	-0.613732	0.281775	0.0262806	0.00214882	92.6827	7.91545e-06	4.41476e-07	6
51	'SRM 987_50ppb'	2017-11-24 23:42:46	-2.21412e-05	1.23973e-06	0.0636034	8.36668e-05	1.17533	0.852696	10.2676	1.6553	0.36833	0.71025	8.4863e-06	0.725493	1.54772e-05	8.3833	0.000568744	8.73591	0.000207265	148.52	0.0486741	161.431	0.0435037	0.222515	7.40668e-06	0.0113371	0.0678432	0.0381316	0.0237266	0.00948432	0.32773	0.0637351	0.269504	0.00329748	-0.0267945	94.2486	8.14531e-06	1.07489e-07	5
57	'SRM 987_50ppb'	2017-11-25 00:44:02	-1.13158e-05	-1.68498e-06	0.0585829	7.39525e-05	1.08264	0.78543	9.45721	1.48668	0.330805	0.710257	9.8821e-06	0.725475	2.09657e-05	8.38295	0.000601459	8.7353	0.000241362	148.53	0.0648356	161.432	0.058591	0.222512	7.6975e-06	0.0936527	0.0717547	-0.0824478	0.0276284	0.279361	0.436638	-0.0771446	0.362917	-0.0230138	0.176101	102.66	7.82065e-06	-1.83863e-07	0
63	'SRM 987_50ppb'	2017-11-25 01:45:18	-7.42819e-06	-2.03362e-06	0.0505192	6.54733e-05	0.93368	0.677376	8.15675	1.28063	0.285001	0.710238	8.19631e-06	0.72549	2.12401e-05	8.38102	0.000709378	8.73613	0.000200193	148.456	0.0696152	161.458	0.0680467	0.222547	9.68664e-06	-0.0728807	0.0846349	-0.0749118	0.0229138	-0.0647264	0.468898	-0.0685536	0.421422	-0.0202587	0.00203112	98.1533	8.03209e-06	-2.50527e-07	3
75	'SRM 987_50ppb'	2017-11-25 03:47:48	-2.57639e-05	-7.60043e-06	0.0443521	5.5752e-05	0.819753	0.594804	7.16322	1.14053	0.253862	0.710249	9.48444e-06	0.72559	2.0967e-05	8.38031	0.000713785	8.73827	0.000231715	148.401	0.087072	161.506	0.0834411	0.222582	9.23288e-06	-0.08695	0.0851666	0.0765033	0.0265192	-0.233073	0.586597	0.0975094	0.516694	0.0147932	-0.163453	93.6091	7.78852e-06	-1.06905e-06	2
81	'SRM 987_50ppb'	2017-11-25 04:49:06	-3.81597e-06	-5.99617e-06	0.044252	5.7344e-05	0.817911	0.593504	7.14779	1.13281	0.252142	0.710258	1.02855e-05	0.725634	1.84258e-05	8.38106	0.000933575	8.73907	0.000251294	148.416	0.0766587	161.523	0.0683006	0.222582	1.18522e-05	0.0719356	0.111399	0.0282366	0.0287561	-0.152266	0.516434	-0.2409	0.422752	0.0740343	0.043699	103.082	8.02441e-06	-8.5066e-07	1
87	'SRM 987_50ppb'	2017-11-25 05:50:19	-5.18418e-06	-5.48832e-06	0.0414862	5.24113e-05	0.767203	0.55671	6.70488	1.07211	0.238643	0.710248	1.33386e-05	0.725635	2.72737e-05	8.38061	0.000805004	8.73937	0.000325914	148.476	0.0726725	161.617	0.0753966	0.222592	1.07079e-05	-0.0258785	0.096053	0.0579932	0.0372948	0.535194	0.489719	0.705339	0.466842	-0.146738	-0.0838717	96.2165	7.80989e-06	-8.21959e-07	2
93	'SRM 987_50ppb'	2017-11-25 06:51:32	-8.55426e-06	-1.09021e-05	0.042043	5.28255e-05	0.776923	0.563745	6.78928	1.08362	0.241195	0.710253	1.07711e-05	0.725612	2.27207e-05	8.38059	0.000858474	8.73867	0.000263158	148.377	0.0730716	161.484	0.0678269	0.222584	1.16962e-05	0.00986188	0.102437	-0.112564	0.0301108	-0.312407	0.49232	-0.560064	0.419788	0.0830328	0.122425	98.1529	7.76505e-06	-1.62163e-06	5
105	'SRM 987_50ppb'	2017-11-25 08:53:58	-1.34813e-06	-4.53312e-06	0.0441352	5.80255e-05	0.815706	0.591918	7.12922	1.14085	0.253956	0.710239	8.86918e-06	0.72565	2.06981e-05	8.38041	0.000889226	8.73993	0.000216725	148.37	0.0705806	161.531	0.0607131	0.222601	1.12052e-05	-0.050809	0.106102	0.0811262	0.0247991	-0.195248	0.475613	0.0715801	0.375887	0.0234075	-0.131935	104.103	8.14388e-06	-6.43678e-07	6
111	'SRM 987_50ppb'	2017-11-25 09:55:17	-6.1499e-07	-6.72898e-06	0.0427545	5.46238e-05	0.790321	0.573488	6.90723	1.10584	0.246151	0.710235	1.24183e-05	0.72564	2.21107e-05	8.38107	0.000810975	8.73977	0.000303444	148.422	0.068218	161.556	0.0595408	0.222591	1.04001e-05	0.0253704	0.0967651	-0.0398315	0.0347185	0.227534	0.459726	0.0954827	0.368582	-0.0441983	0.0652019	97.1837	7.90682e-06	-9.76613e-07	9
117	'SRM 987_50ppb'	2017-11-25 10:56:29	-6.21148e-06	-7.83829e-06	0.0438604	5.6682e-05	0.810677	0.588278	7.08557	1.1305	0.251643	0.710236	1.15286e-05	0.725663	2.32506e-05	8.38131	0.00090443	8.74031	0.000281722	148.406	0.0664692	161.549	0.0658135	0.222595	1.12928e-05	0.028788	0.107913	0.0617789	0.0322345	-0.106925	0.44784	-0.0399062	0.407373	0.0411252	-0.032991	102.582	7.9953e-06	-1.10453e-06	4
2	'SRM 987_50ppb'	2017-11-25 12:41:07	5.54226e-06	4.32522e-06	0.0915087	0.000113059	1.69232	1.22828	14.7957	3.21702	0.715831	0.710262	6.80738e-06	0.725796	1.23076e-05	8.39009	0.000413555	8.74286	0.000166397	148.76	0.0330833	161.687	0.0313428	0.222514	5.29597e-06	0.0562074	0.0492937	0.0320712	0.019033	0.322187	0.222466	0.273269	0.193902	-0.0524431	0.0241363	98.0818	7.64019e-06	2.90641e-07	3
15	'SRM 987_50ppb'	2017-11-25 14:54:10	5.42098e-07	1.20428e-07	0.0933236	0.000118369	1.72547	1.2523	15.085	3.27066	0.727776	0.71025	7.09404e-06	0.725772	1.39646e-05	8.38962	0.000469004	8.74258	0.00017341	148.712	0.0313557	161.643	0.0329678	0.222516	5.97658e-06	-0.0527767	0.0559	-0.0363413	0.0198344	-0.199699	0.210806	-0.166407	0.203921	0.0235363	-0.0164354	101.897	7.85315e-06	8.33471e-09	4
21	'SRM 987_50ppb'	2017-11-25 15:55:38	2.31936e-06	-3.29941e-07	0.0916339	0.000112952	1.69425	1.22968	14.8127	3.21279	0.714893	0.710258	8.81512e-06	0.725795	1.37159e-05	8.39003	0.000402905	8.74294	0.000215486	148.723	0.0310201	161.653	0.0328861	0.222515	5.72117e-06	0.0142811	0.0480226	-0.00461711	0.0246467	-0.0472144	0.208566	-0.0853979	0.20342	0.0189441	0.0188982	99.5027	7.62275e-06	-2.03015e-08	11
27	'SRM 987_50ppb'	2017-11-25 16:57:06	6.17907e-06	2.21271e-06	0.0908437	0.000110192	1.67996	1.21934	14.6885	3.18534	0.708796	0.710265	7.36964e-06	0.72582	1.35142e-05	8.3902	0.000487059	8.74337	0.000180153	148.749	0.0372271	161.69	0.0326345	0.222518	6.77277e-06	0.00510629	0.0580512	0.0126889	0.0206048	-0.0303536	0.25026	-0.0151386	0.201831	0.0101415	-0.00758257	98.789	7.50234e-06	1.47536e-07	6
33	'SRM 987_50ppb'	2017-11-25 17:58:28	9.65172e-06	9.25687e-07	0.0922779	0.000109487	1.70689	1.2389	14.9243	3.23435	0.719707	0.710259	7.63681e-06	0.725823	1.40908e-05	8.39029	0.000382486	8.74359	0.000186692	148.783	0.0284612	161.732	0.0305401	0.22252	5.24574e-06	0.0611051	0.0455895	0.0904149	0.0213538	0.439827	0.191377	0.499225	0.188926	-0.0794042	-0.0293098	97.3858	7.3354e-06	5.65506e-08	5
38	'SRM 987_50ppb'	2017-11-25 18:49:45	3.21018e-06	-3.61057e-06	0.0987632	0.000118832	1.82578	1.32509	15.9614	3.45395	0.768556	0.710256	5.95909e-06	0.725763	1.3879e-05	8.38936	0.000364723	8.74222	0.000145653	148.687	0.0330973	161.613	0.0336571	0.222515	4.76399e-06	-0.111629	0.0434696	-0.156347	0.0166583	-0.646925	0.222453	-0.737387	0.208104	0.105917	0.0447189	106.949	7.44381e-06	-2.27922e-07	5
2	'SRM987'	2017-03-14 20:34:42	-3.41665e-06	-9.30291e-06	0.117285	0.000268632	2.15983	1.56435	18.8059	3.58214	0.795782	0.710257	1.47042e-05	0.724295	1.80185e-05	8.38401	0.000482345	8.70713	0.000357939	148.533	0.0305177	160.343	0.0330076	0.222152	7.99122e-06	-0.00170987	0.0575315	0.0526629	0.0411109	0.125544	0.205487	0.235637	0.205905	-0.0322409	-0.0543728	97.0641	1.42701e-05	-5.0051e-07	3
3	'SRM987'	2017-03-14 20:45:00	-3.70431e-06	-1.29642e-05	0.120861	0.000285717	2.22527	1.61171	19.3747	3.681	0.817723	0.710257	1.66557e-05	0.724276	2.09453e-05	8.38402	0.000352706	8.70667	0.000405418	148.514	0.0291183	160.305	0.0291854	0.222147	6.95586e-06	0.197531	0.0420771	0.238588	0.0465751	0.23827	0.196111	0.321273	0.18212	0.0391982	-0.0410573	91.6797	1.48122e-05	-6.69697e-07	3
5	'SRM987'	2017-03-14 21:05:34	2.59972e-05	8.14824e-06	0.146475	0.000323542	2.69594	1.95205	23.4602	4.42577	0.983106	0.710246	8.93199e-06	0.724072	1.20334e-05	8.38072	0.000606509	8.70206	0.000217304	148.425	0.0268211	160.165	0.0192776	0.222132	8.09577e-06	-0.317969	0.0723465	-0.415819	0.0249611	-0.554876	0.180605	-0.752826	0.120271	-0.0202651	0.0978502	113.424	1.37903e-05	3.46752e-07	12
11	'SRM987'	2017-03-14 22:07:07	1.46426e-05	1.00532e-06	0.137226	0.000299157	2.52653	1.82971	21.9927	4.1714	0.926628	0.710264	1.31752e-05	0.7242	1.57654e-05	8.38276	0.000489884	8.70468	0.000320576	148.5	0.0240509	160.265	0.0240091	0.222138	6.52703e-06	0.116602	0.0584462	0.135026	0.036833	0.486962	0.162038	0.524294	0.149887	-0.0634395	-0.0184238	97.2957	1.36006e-05	4.37758e-08	8
13	'SRM987'	2017-03-14 22:30:11	-1.13639e-05	-2.33443e-05	0.135755	0.000276464	2.49831	1.80928	21.7477	4.12863	0.917137	0.710254	1.52682e-05	0.724202	1.81771e-05	8.38284	0.000617979	8.70496	0.000371522	148.431	0.0247957	160.198	0.02181	0.222141	7.93622e-06	0.440029	0.073752	0.236004	0.0426895	0.263332	0.167096	-0.14923	0.136124	0.154182	0.204025	94.4428	1.27148e-05	-1.07567e-06	7
20	'SRM987'	2017-03-14 23:42:05	1.22378e-05	5.71286e-06	0.15022	0.000328285	2.7654	2.00218	24.0621	4.53368	1.00733	0.710224	1.04595e-05	0.72401	1.47513e-05	8.37554	0.000945207	8.70113	0.000254435	148.284	0.0351306	160.178	0.0215441	0.222187	1.13243e-05	-0.450473	0.112802	-0.308916	0.0292326	-0.57717	0.236778	-0.290825	0.134462	-0.0809439	-0.141557	105.394	1.36349e-05	2.34821e-07	6
27	'SRM987'	2017-03-15 00:53:53	2.27507e-05	1.16595e-05	0.149223	0.000321403	2.74781	1.98966	23.9134	4.50204	1.00037	0.710235	1.16697e-05	0.724087	1.64215e-05	8.3758	0.00103606	8.70268	0.000283824	148.308	0.0446111	160.252	0.0259923	0.222203	1.20941e-05	0.0327433	0.123701	0.0463652	0.0326149	0.323386	0.300898	0.350795	0.162253	-0.0644749	-0.0136219	99.899	1.34384e-05	4.83104e-07	0
29	'SRM987'	2017-03-15 01:16:57	2.26009e-06	-7.79902e-06	0.148633	0.00031676	2.73605	1.98122	23.813	4.50557	1.00121	0.710232	7.6274e-06	0.724115	1.29129e-05	8.3755	0.000891706	8.70342	0.000185596	148.236	0.0318055	160.213	0.0198084	0.222215	1.06898e-05	-0.0317804	0.106463	0.0397522	0.0213254	-0.422053	0.214469	-0.277215	0.123604	0.0896231	-0.0715326	99.1212	1.32985e-05	-3.29699e-07	3
36	'SRM987'	2017-03-15 02:29:22	2.96374e-06	1.53437e-08	0.150595	0.000312567	2.77302	2.00797	24.1349	4.54278	1.00947	0.710225	6.59621e-06	0.72411	1.04174e-05	8.37574	0.000871909	8.70347	0.000160512	148.289	0.0395568	160.263	0.0227806	0.222213	1.14601e-05	-0.00920555	0.104098	-0.0411464	0.0184415	0.208653	0.26681	0.143907	0.142165	-0.056766	0.0319409	100.963	1.29496e-05	3.76259e-10	11
43	'SRM987'	2017-03-15 03:41:17	4.03188e-06	-3.03666e-06	0.149728	0.000317006	2.75689	1.99637	23.9966	4.50571	1.00125	0.710222	8.51801e-06	0.724139	1.40158e-05	8.37613	0.000752674	8.70423	0.000207292	148.28	0.0296148	160.267	0.0178834	0.222217	9.51299e-06	0.0910426	0.0898675	0.0396871	0.023816	0.119348	0.199746	0.0155644	0.111587	0.0156843	0.0513555	99.9216	1.32091e-05	-1.30144e-07	5
45	'SRM987'	2017-03-15 04:04:21	6.07277e-06	-5.36295e-06	0.149101	0.000314489	2.7453	1.98798	23.8959	4.50409	1.00096	0.710218	1.19743e-05	0.724138	1.78136e-05	8.375	0.000968617	8.7043	0.000291331	148.236	0.0400646	160.266	0.0226652	0.222233	1.16724e-05	-0.0677935	0.115648	0.00789469	0.03347	-0.143091	0.270236	0.00994321	0.141424	0.00187606	-0.0756882	99.1945	1.316e-05	-2.26364e-07	3
52	'SRM987'	2017-03-15 05:16:10	1.0234e-05	-3.73783e-06	0.150899	0.000315598	2.77834	2.01191	24.1834	4.54196	1.00937	0.710222	7.40086e-06	0.724139	1.25583e-05	8.37501	0.000874748	8.70424	0.000180106	148.235	0.0363953	160.262	0.0247032	0.222232	1.15299e-05	-0.12059	0.104435	-0.0329317	0.0206911	-0.328583	0.245444	-0.151209	0.154119	0.0218507	-0.0876587	100.365	1.30491e-05	-1.54425e-07	3
59	'SRM987'	2017-03-15 06:28:05	1.27911e-05	9.77496e-07	0.151552	0.000309611	2.79098	2.02112	24.2948	4.56047	1.01339	0.710222	7.89419e-06	0.72416	1.10189e-05	8.37703	0.000758318	8.70475	0.000192123	148.331	0.0304667	160.306	0.0209894	0.222212	1.00669e-05	0.241372	0.0905453	-0.00783921	0.0220709	0.592181	0.205519	0.0879263	0.130944	-0.0273593	0.249211	101.157	1.27413e-05	4.00283e-08	11
61	'SRM987'	2017-03-15 06:49:11	-0.00541443	-0.00549029	0.148766	0.00019261	2.73974	1.98404	23.8505	4.50037	1.00019	0.710206	6.23202e-06	0.724171	1.1786e-05	8.37501	0.000910075	8.7054	0.000151683	148.251	0.0372205	160.323	0.017206	0.222246	1.12022e-05	-0.168786	0.108647	0.00268352	0.0174241	-0.298696	0.250989	0.048156	0.107326	-0.00971909	-0.17147	99.8862	8.07612e-06	-0.000230252	9
68	'SRM987'	2017-03-15 08:00:56	-0.00540862	-0.00549442	0.146332	0.000181292	2.69475	1.95158	23.4605	4.42184	0.982725	0.710226	1.10162e-05	0.724216	1.52368e-05	8.37582	0.000826316	8.706	0.000268064	148.26	0.0341281	160.323	0.0207502	0.222243	9.8218e-06	-0.247685	0.0986305	-0.0290772	0.0307899	-0.66633	0.230037	-0.224041	0.129398	0.0427399	-0.218608	98.991	7.72249e-06	-0.000234301	5
75	'SRM987'	2017-03-15 09:12:53	-0.00536955	-0.00549253	0.146816	0.000171489	2.70454	1.95887	23.5488	4.41279	0.980495	0.710252	1.35686e-05	0.724289	1.64536e-05	8.38078	0.000538175	8.7071	0.000330257	148.466	0.0272154	160.396	0.0216061	0.222193	8.01475e-06	0.591969	0.0642535	0.126982	0.0379344	1.39349	0.183565	0.452233	0.134766	-0.0523887	0.464987	200.606	7.2756e-06	-0.000233329	2
2	'SRM987'	2017-03-15 10:00:45	1.23034e-05	-4.42337e-06	0.152213	0.000316615	2.80325	2.03041	24.4089	4.54555	1.00993	0.710256	1.17547e-05	0.724304	1.52621e-05	8.38208	0.000436707	8.70736	0.000286152	148.471	0.0241918	160.36	0.0177397	0.22218	7.41384e-06	-0.0570901	0.0520971	0.0505073	0.0328649	-0.118402	0.16292	0.0992692	0.110635	0.00105559	-0.107597	197.549	1.29714e-05	-1.81361e-07	4
9	'SRM987'	2017-03-15 11:12:33	6.10409e-07	-6.31693e-06	0.154011	0.000319965	2.83622	2.05424	24.6947	4.5631	1.01378	0.71026	1.23171e-05	0.72429	1.64563e-05	8.38256	0.000337984	8.70692	0.000299834	148.489	0.0224714	160.344	0.0189051	0.222168	5.98142e-06	0.083119	0.0403233	0.0170234	0.0344369	0.236763	0.15137	0.103037	0.117916	-0.0176313	0.0660957	100.727	1.29569e-05	-2.55052e-07	7
16	'SRM987'	2017-03-15 12:24:29	-3.36512e-06	-9.16077e-06	0.153617	0.000322262	2.82835	2.04844	24.6241	4.53584	1.00773	0.710256	1.82661e-05	0.724254	2.12094e-05	8.38164	0.000714053	8.70618	0.000444592	148.436	0.0300697	160.295	0.0223673	0.222171	9.43575e-06	-0.095368	0.0851843	-0.0868759	0.0510618	-0.345472	0.202506	-0.32835	0.139492	0.0386841	-0.00849205	100.016	1.30863e-05	-3.75107e-07	4
18	'SRM987'	2017-03-15 12:47:33	3.47672e-06	-1.68257e-06	0.153075	0.000317109	2.8191	2.04189	24.5458	4.53257	1.00701	0.710272	1.5343e-05	0.724304	1.80241e-05	8.38233	0.000387693	8.70696	0.000373483	148.486	0.0212926	160.352	0.022084	0.222172	7.38428e-06	-0.00426794	0.046251	0.0775469	0.0428981	0.0989201	0.143412	0.264517	0.137759	-0.026864	-0.0818148	99.7596	1.2918e-05	-6.80458e-08	6
25	'SRM987'	2017-03-15 13:59:17	5.19212e-06	-3.40135e-06	0.153351	0.000319254	2.82388	2.04525	24.5858	4.50792	1.00146	0.710261	1.45145e-05	0.724269	1.79124e-05	8.38308	0.000387244	8.70639	0.000353291	148.507	0.0189627	160.323	0.0218981	0.222155	7.09004e-06	0.0156944	0.0461943	-0.00522137	0.0405782	-0.0136724	0.127687	-0.0559746	0.13658	0.0112653	0.0209158	100.043	1.29844e-05	-1.39314e-07	5
33	'SRM987'	2017-03-15 15:21:29	8.39764e-06	-3.496e-06	0.15348	0.000320801	2.82621	2.0469	24.6048	4.48964	0.997341	0.710266	1.85601e-05	0.724253	2.19004e-05	8.38358	0.000525877	8.7059	0.000451727	148.531	0.0235557	160.313	0.0263422	0.222143	7.50586e-06	0.0525983	0.0627303	-0.0586593	0.0518844	0.185807	0.158621	-0.0392796	0.164311	-0.0201525	0.111258	100.684	1.30368e-05	-1.41465e-07	7
35	'SRM987'	2017-03-15 15:44:34	-0.000354333	-3.63374e-06	0.15151	0.00031283	2.78981	2.02059	24.2894	4.44533	0.987551	0.710264	1.81303e-05	0.724273	2.28774e-05	8.38319	0.000751854	8.70644	0.000441282	148.501	0.0304431	160.315	0.0261511	0.222154	9.32211e-06	-0.0537479	0.0896811	0.0750104	0.0506884	-0.186074	0.204965	0.0743585	0.163135	0.0196444	-0.128758	98.6321	1.28769e-05	-1.51916e-07	2
42	'SRM987'	2017-03-15 16:56:24	3.76944e-05	-1.65157e-06	0.153767	0.000328813	2.83122	2.05047	24.6477	4.47843	0.994833	0.710258	2.10535e-05	0.724235	2.19186e-05	8.3837	0.000423988	8.70567	0.00051239	148.525	0.0196026	160.293	0.0251894	0.222138	9.01834e-06	0.0227934	0.050574	-0.0463607	0.0588543	0.0213004	0.131985	-0.11854	0.157127	0.00607161	0.0691542	100.252	1.3343e-05	-6.64648e-08	19
49	'SRM987'	2017-03-15 18:08:21	0.000875908	1.42057e-06	0.155213	0.000327199	2.85814	2.06998	24.8821	4.50741	1.00126	0.710261	1.62847e-05	0.72424	1.85725e-05	8.38383	0.000571523	8.70571	0.000396385	148.544	0.0281162	160.309	0.0256791	0.222137	7.32511e-06	-0.00349135	0.0681695	-0.0330272	0.0455301	0.100566	0.189298	0.040765	0.160191	-0.0268871	0.0295359	101.311	1.31483e-05	5.41674e-08	5
51	'SRM987'	2017-03-15 18:31:25	0.000394006	-4.10976e-06	0.152655	0.000321481	2.81089	2.03583	24.4725	4.45179	0.988932	0.710261	1.69629e-05	0.724266	2.01069e-05	8.38402	0.000278947	8.70633	0.000412909	148.532	0.0205773	160.312	0.0215301	0.222142	6.72883e-06	0.033628	0.0332724	0.000255208	0.0474264	0.0117511	0.138539	-0.0557653	0.134294	0.0138762	0.0333728	98.9145	1.31372e-05	-1.67663e-07	10
58	'SRM987'	2017-03-15 19:43:14	-0.000183107	-4.34546e-06	0.153431	0.000324234	2.82534	2.04638	24.6001	4.47548	0.99425	0.710265	1.71675e-05	0.724296	1.90051e-05	8.38364	0.000350057	8.70694	0.000417895	148.517	0.0175588	160.333	0.0195379	0.222155	6.41362e-06	-0.0452268	0.0417529	0.0199605	0.0479966	-0.0912705	0.118217	0.0406436	0.121863	0.00020424	-0.0651872	99.9893	1.31795e-05	-1.75941e-07	11
65	'SRM987'	2017-03-15 20:55:08	-0.000298512	-4.23226e-06	0.154251	0.000322321	2.8405	2.05738	24.7328	4.50721	1.00129	0.710261	1.24428e-05	0.724302	1.59498e-05	8.38402	0.000400338	8.7072	0.000302919	148.529	0.0254982	160.341	0.02364	0.222153	5.81361e-06	0.0181207	0.0477509	0.0620187	0.0347916	0.0451639	0.171679	0.133937	0.147455	-0.00223064	-0.043898	100.812	1.30332e-05	-1.72252e-07	6
67	'SRM987'	2017-03-15 21:16:12	2.41436e-05	-3.79479e-06	0.152627	0.000321892	2.81025	2.03542	24.4671	4.44631	0.987714	0.710277	1.34457e-05	0.724285	1.46775e-05	8.3841	0.000352692	8.70639	0.000327279	148.528	0.021865	160.307	0.0249003	0.222142	5.33371e-06	0.00894631	0.0420672	0.0108685	0.0375911	-0.19426	0.147183	-0.190294	0.1553	0.0530381	-0.00192218	98.2133	1.3155e-05	-1.54241e-07	14
74	'SRM987'	2017-03-15 22:28:03	2.42321e-05	6.22881e-06	0.156497	0.000335218	2.88231	2.08743	25.0916	4.55778	1.01242	0.710257	1.17889e-05	0.724223	1.36567e-05	8.38403	0.000514347	8.70538	0.00028691	148.584	0.0241344	160.333	0.0210328	0.222131	6.33941e-06	-0.00338996	0.0613482	-0.0212108	0.0329571	0.376007	0.16249	0.339939	0.131227	-0.0956968	0.0178208	101.734	1.33573e-05	2.47834e-07	3
81	'SRM987'	2017-03-15 23:39:54	2.99279e-06	-1.65744e-06	0.155139	0.000324345	2.85602	2.06832	24.8609	4.5167	1.00326	0.710259	1.50586e-05	0.724198	1.98377e-05	8.38402	0.000540065	8.70474	0.000366457	148.529	0.0283023	160.25	0.022471	0.222123	7.43752e-06	0.0239986	0.0644176	-0.0603277	0.0420961	-0.0600523	0.190539	-0.23066	0.140192	0.0270124	0.0843262	100.303	1.30446e-05	-6.63805e-08	1
83	'SRM987'	2017-03-16 00:03:00	4.5037e-06	-7.81591e-06	0.152768	0.000318311	2.81211	2.03658	24.4799	4.45028	0.988556	0.71026	1.58021e-05	0.724216	2.11523e-05	8.3836	0.000472802	8.70516	0.000384594	148.491	0.0348187	160.241	0.0317518	0.222133	6.4991e-06	-0.0492553	0.0563933	0.134183	0.044186	-0.495416	0.234367	-0.124396	0.198126	0.0992263	-0.183438	98.1298	1.29989e-05	-3.23282e-07	0
90	'SRM987'	2017-03-16 01:14:57	3.43981e-05	1.2314e-05	0.156184	0.000337219	2.87616	2.08272	25.0319	4.53187	1.00655	0.710257	1.72861e-05	0.724133	2.09192e-05	8.38401	0.000665995	8.70323	0.000420602	148.601	0.0303369	160.272	0.0251698	0.222104	7.77268e-06	0.0226957	0.0794381	-0.270966	0.0483141	0.615021	0.204275	0.0205555	0.157047	-0.142407	0.293661	101.137	1.34694e-05	4.86643e-07	4
92	'SRM987'	2017-03-16 01:38:02	3.75078e-06	-7.07008e-07	0.156092	0.000328242	2.87399	2.08149	25.021	4.5682	1.01478	0.710259	1.64033e-05	0.724252	1.93512e-05	8.38404	0.000328722	8.70603	0.000399274	148.528	0.0184969	160.296	0.0263971	0.222139	6.73447e-06	-0.0260275	0.039207	0.278701	0.0458745	-0.408038	0.124484	0.208466	0.164712	0.0889959	-0.304729	100.386	1.31198e-05	-2.83681e-08	5
99	'SRM987'	2017-03-16 02:49:59	1.76618e-05	1.96632e-06	0.154864	0.000324073	2.85129	2.0648	24.8176	4.49443	0.998247	0.710257	2.06644e-05	0.724163	2.15709e-05	8.3845	0.000356298	8.70397	0.000502834	148.577	0.0208651	160.254	0.0246206	0.222107	6.87244e-06	0.00936454	0.0424952	-0.167911	0.0577609	0.158216	0.140456	-0.200501	0.153604	-0.0348718	0.177275	100.252	1.30578e-05	7.91714e-08	23
107	'SRM987'	2017-03-16 04:12:05	2.50006e-05	-2.65117e-06	0.152796	0.000318292	2.81332	2.0374	24.4896	4.45024	0.988462	0.710255	1.9837e-05	0.724198	2.2858e-05	8.38481	0.000466476	8.70484	0.00048274	148.578	0.0247841	160.275	0.027761	0.222114	6.98149e-06	0.0520375	0.0556364	0.001429	0.0554566	0.0190302	0.166812	-0.0833272	0.173193	0.0212612	0.0506085	99.7999	1.29929e-05	-1.12518e-07	4
116	'SRM987'	2017-03-16 05:45:00	1.06139e-05	3.76404e-06	0.151317	0.00032241	2.78666	2.01821	24.2598	4.40038	0.977464	0.710262	1.74064e-05	0.72424	2.05648e-05	8.38425	0.00050593	8.70568	0.000423686	148.573	0.0269609	160.324	0.0235058	0.222132	7.81902e-06	-0.0673377	0.0603388	0.0967895	0.0486725	-0.0292632	0.18146	0.30277	0.146659	-0.026353	-0.164127	99.0617	1.32865e-05	1.54171e-07	3
	average								26.67			0.710252
	2sd								23.7286			2.58245e-05
	se								1.25761			1.36869e-06
	n								89			89
1	'Blank'	2018-11-14 15:06:35	0.000233588	0.000173508	0.000960972	0.000979862	0.00188077	0.00153935	0.0136849	0	0.00412226																													Insufficient Signal.
11	'Blank'	2018-11-14 16:48:06	0.000252727	0.000205832	0.000966059	0.000107411	0.000892689	0.000447927	0.00474659	0	0.00282425																													Insufficient Signal.
18	'Blank'	2018-11-14 17:58:44	0.000267479	0.000223183	0.00102009	0.000111057	0.0010283	0.000538788	0.00580952	0	0.000979784																													Insufficient Signal.
26	'Blank'	2018-11-14 19:19:40	0.00026622	0.000268061	0.00106748	0.000289981	0.00226761	0.00150408	0.0165935	0	0.00163271																													Insufficient Signal.
33	'Blank'	2018-11-14 20:30:22	0.000266765	0.000262252	0.00127684	0.000585238	0.00611498	0.00438034	0.0496654	0	0.00280553																													Insufficient Signal.
41	'Blank'	2018-11-14 21:51:12	0.000266946	0.000253671	0.0012414	0.000404361	0.0057393	0.00403117	0.0462147	0	0.00171168																													Insufficient Signal.
48	'Blank'	2018-11-14 23:01:55	0.000265859	0.000243978	0.0012383	0.000384301	0.00577137	0.00404955	0.0465842	0	0.00146996																													Insufficient Signal.
56	'Blank'	2018-11-15 00:22:43	0.000263058	0.000228888	0.0011935	0.000301992	0.00515219	0.00358836	0.0415545	0	0.00118341																													Insufficient Signal.
63	'Blank'	2018-11-15 01:33:25	0.000252619	0.000232876	0.00126813	0.000315173	0.00643513	0.00449312	0.0521758	0	0.00118326																													Insufficient Signal.
71	'Blank'	2018-11-15 02:54:09	0.000262208	0.000231455	0.00130464	0.00026268	0.00713677	0.00496607	0.0581188	0	0.000848961																													Insufficient Signal.
78	'Blank'	2018-11-15 04:04:48	0.000250562	0.000217364	0.00123279	0.000210833	0.00613773	0.00423961	0.0495174	0	0.00056538																													Insufficient Signal.
86	'Blank'	2018-11-15 05:25:41	0.000255363	0.000227908	0.00126071	0.000222684	0.00686885	0.00480666	0.0564898	0	0.000820581																													Insufficient Signal.
93	'Blank'	2018-11-15 06:36:13	0.000248997	0.000219241	0.00118925	0.000178545	0.00553049	0.00381619	0.0446951	0	0.000598741																													Insufficient Signal.
101	'Blank'	2018-11-15 07:57:05	0.00025088	0.000235154	0.00135087	0.00018077	0.00825352	0.00578123	0.0677862	0	0.000815814																													Insufficient Signal.
108	'Blank'	2018-11-15 09:07:41	0.000252853	0.000225848	0.00138427	0.000172235	0.0085303	0.00596791	0.0700553	0	0.00080994																													Insufficient Signal.
116	'Blank'	2018-11-15 10:28:33	0.000261363	0.00021907	0.00131708	0.000150831	0.00705468	0.00490858	0.0578013	0	0.000560566																													Insufficient Signal.
123	'Blank'	2018-11-15 11:39:17	0.000262234	0.000218258	0.0013059	0.000138418	0.00700142	0.00485812	0.0570747	0	0.000611053																													Insufficient Signal.
131	'Blank'	2018-11-15 13:00:11	0.000268601	0.0002252	0.00138034	0.000145834	0.00837584	0.00584948	0.0685949	0	0.000654422																													Insufficient Signal.
138	'Blank'	2018-11-15 14:10:51	0.000261047	0.000215959	0.00132063	0.000125365	0.00739305	0.00512998	0.0599614	0	0.000524296																													Insufficient Signal.
146	'Blank'	2018-11-15 15:31:43	0.000258795	0.000223238	0.00132544	0.000129075	0.00737874	0.00511967	0.060178	0	0.00059977																													Insufficient Signal.
153	'Blank'	2018-11-15 16:42:26	0.000260976	0.00022273	0.00130321	0.000123457	0.00695527	0.00480626	0.0564121	0	0.00051738																													Insufficient Signal.
161	'Blank'	2018-11-15 18:03:14	0.000266081	0.000233253	0.00133484	0.000133968	0.00798955	0.00557127	0.0657434	0	0.0018689																													Insufficient Signal.
168	'Blank'	2018-11-15 19:13:48	0.000256862	0.000208278	0.00130278	0.000117533	0.00746459	0.00517026	0.06092	0	0.000421718																													Insufficient Signal.
176	'Blank'	2018-11-15 20:34:41	0.000275317	0.00023923	0.0013065	0.000124605	0.00738406	0.00511095	0.0602707	0	0.000705199																													Insufficient Signal.
184	'Blank'	2018-11-15 21:55:27	0.000253468	0.000205113	0.00129368	0.000112929	0.00733974	0.00508554	0.0600477	0	0.000448084																													Insufficient Signal.
191	'Blank'	2018-11-15 23:06:04	0.000266014	0.000215478	0.00126582	0.000117285	0.00685097	0.00473066	0.0557211	0	0.00034776																													Insufficient Signal.
199	'Blank'	2018-11-16 00:26:58	0.000274806	0.000242022	0.00131344	0.000160556	0.00778246	0.00543273	0.0641639	0	0.000459352																													Insufficient Signal.
204	'Blank'	2018-11-16 01:17:11	0.000250665	0.00020452	0.00126932	0.000136602	0.00711082	0.00493525	0.0581978	0	0.000872051																													Insufficient Signal.
1	'Blank'	2017-11-24 15:22:00	0.000232169	0.000176668	0.000871785	1.74328e-05	0.000400554	9.44799e-05	0.000977711	9.20402e-05	2.26627e-05																													Insufficient Signal.
8	'Blank'	2017-11-24 16:33:33	0.000215772	0.000185593	0.000933249	1.48286e-05	0.000526861	0.000172998	0.00188874	0.000229232	5.60624e-05																													Insufficient Signal.
14	'Blank'	2017-11-24 17:34:52	0.000224787	0.000192549	0.000955639	2.46626e-05	0.00102319	0.000527546	0.00590785	8.80552e-05	2.4716e-05																													Insufficient Signal.
20	'Blank'	2017-11-24 18:36:07	0.000221143	0.000185933	0.000962929	2.53973e-05	0.00150065	0.000863119	0.00984811	0.000205062	5.29607e-05																													Insufficient Signal.
26	'Blank'	2017-11-24 19:37:18	0.000220802	0.00017779	0.000938305	2.0109e-05	0.00174963	0.00105231	0.0120217	0.000144152	3.76299e-05																													Insufficient Signal.
38	'Blank'	2017-11-24 21:30:10	0.000213213	0.000167488	0.000925041	2.22566e-05	0.00220184	0.0013724	0.0158271	0.000222306	5.61503e-05																													Insufficient Signal.
44	'Blank'	2017-11-24 22:31:22	0.000207987	0.000121445	0.000654324	1.99807e-05	0.00131142	0.000798983	0.00916699	0.000156346	4.41015e-05																													Insufficient Signal.
50	'Blank'	2017-11-24 23:32:34	0.000195961	8.14194e-05	0.00046299	1.73063e-05	0.00108857	0.000679002	0.00783722	0.000122178	3.0442e-05																													Insufficient Signal.
56	'Blank'	2017-11-25 00:33:48	0.000210655	8.50404e-05	0.000488126	1.76884e-05	0.00104998	0.000649736	0.00742858	9.51478e-05	2.85522e-05																													Insufficient Signal.
62	'Blank'	2017-11-25 01:35:04	0.000168133	6.96051e-05	0.000412463	1.64407e-05	0.000946043	0.000589264	0.00674667	7.89408e-05	2.17991e-05																													Insufficient Signal.
68	'Blank'	2017-11-25 02:36:21	0.00014067	6.16108e-05	0.000358929	1.27093e-05	0.000812741	0.000510139	0.00579812	6.61585e-05	1.39724e-05																													Insufficient Signal.
74	'Blank'	2017-11-25 03:37:35	0.000136208	5.81186e-05	0.00035852	1.26071e-05	0.00077529	0.000474271	0.00546204	0.000107501	3.35028e-05																													Insufficient Signal.
80	'Blank'	2017-11-25 04:38:53	0.00015831	5.94446e-05	0.00035369	1.40102e-05	0.000838055	0.000518526	0.00605976	6.09176e-05	1.78707e-05																													Insufficient Signal.
86	'Blank'	2017-11-25 05:40:08	0.000125151	5.82298e-05	0.000359271	1.18746e-05	0.00103236	0.000655433	0.00759628	4.95685e-05	1.39025e-05																													Insufficient Signal.
92	'Blank'	2017-11-25 06:41:19	0.000125415	5.53665e-05	0.000350764	1.3534e-05	0.000900655	0.000567339	0.00652911	5.44525e-05	1.54196e-05																													Insufficient Signal.
98	'Blank'	2017-11-25 07:42:31	0.000122373	6.48799e-05	0.000348903	1.61627e-05	0.000827466	0.000520782	0.00597701	0.000915653	0.000205725																													Insufficient Signal.
104	'Blank'	2017-11-25 08:43:44	0.000119337	6.30653e-05	0.000344611	1.22984e-05	0.000694749	0.000426161	0.00484114	7.89357e-05	1.98126e-05																													Insufficient Signal.
110	'Blank'	2017-11-25 09:45:05	0.000117463	6.20762e-05	0.00033256	1.24849e-05	0.000645454	0.000393448	0.00452551	7.29084e-05	2.36986e-05																													Insufficient Signal.
116	'Blank'	2017-11-25 10:46:16	0.000115291	6.30633e-05	0.000343653	1.21063e-05	0.00065912	0.000404712	0.00458113	0.000130683	3.55512e-05																													Insufficient Signal.
1	'Blank'	2017-11-25 12:30:49	0.000175518	0.000153952	0.000823262	1.89456e-05	0.00130703	0.000765994	0.00876851	0.000301545	7.57566e-05																													Insufficient Signal.
7	'Blank'	2017-11-25 13:32:21	0.000172154	0.000152009	0.000818698	1.94964e-05	0.00138079	0.000810012	0.00932898	0.000184432	4.34943e-05																													Insufficient Signal.
14	'Blank'	2017-11-25 14:43:56	0.000185006	0.000163769	0.000841136	2.99492e-05	0.00133814	0.000784227	0.00893583	0.000239971	5.47984e-05																													Insufficient Signal.
20	'Blank'	2017-11-25 15:45:25	0.000176806	0.000159723	0.000826645	2.19946e-05	0.00136112	0.00080585	0.00914095	0.000177021	4.52105e-05																													Insufficient Signal.
26	'Blank'	2017-11-25 16:46:51	0.000179063	0.000158043	0.000832358	2.54512e-05	0.00146378	0.000870711	0.0100037	0.000213148	5.30898e-05																													Insufficient Signal.
32	'Blank'	2017-11-25 17:48:14	0.000173165	0.000153948	0.000830512	2.60271e-05	0.00154016	0.000923974	0.0105799	0.000237967	5.52569e-05																													Insufficient Signal.
37	'Blank'	2017-11-25 18:39:30	0.000187666	0.000166452	0.000913927	3.62865e-05	0.00212157	0.0013283	0.0151966	0.000183205	4.20937e-05																													Insufficient Signal.
44	'Blank'	2017-11-25 19:51:16	0.000190709	0.000170567	0.000916273	2.75878e-05	0.00200671	0.0012389	0.0142888	0.000349524	8.35657e-05																													Insufficient Signal.
1	'Blank'	2017-03-14 20:21:52	0.000219509	0.000210934	0.0008424	0.000117607	0.00125635	0.000748642	0.00808319	0.000665476	0.00014865																													Insufficient Signal.
12	'Blank'	2017-03-14 22:17:24	0.000227537	0.000227933	0.000931639	0.000103408	0.00205863	0.00129098	0.0145458	0.000930679	0.000204379																													Insufficient Signal.
28	'Blank'	2017-03-15 01:04:09	0.000253841	0.000255897	0.00106158	0.000117046	0.00326417	0.00212767	0.0241937	0.000712785	0.000159958																													Insufficient Signal.
44	'Blank'	2017-03-15 03:51:34	0.000254266	0.000257331	0.00107545	0.000131717	0.00367706	0.00242106	0.0275371	0.000656799	0.000144594																													Insufficient Signal.
60	'Blank'	2017-03-15 06:38:23	0.000252388	0.00026373	0.00108594	0.000127578	0.00396279	0.00262223	0.0299331	0.000636478	0.000151531																													Insufficient Signal.
76	'Blank'	2017-03-15 09:23:10	0.0107613	0.0109079	0.0549564	0.000367449	0.0190995	0.00139442	0.0147064	0.000101148	2.50157e-05																													Insufficient Signal.
1	'Blank'	2017-03-15 09:47:52	0.000258469	0.000261479	0.00102103	0.000125141	0.00320717	0.00210713	0.0239324	0.000738453	0.000164841																													Insufficient Signal.
17	'Blank'	2017-03-15 12:34:46	0.000241575	0.000254222	0.00107455	0.000131519	0.00428936	0.00285442	0.0325725	0.000608072	0.000142917																													Insufficient Signal.
34	'Blank'	2017-03-15 15:31:47	0.000240859	0.000253114	0.00107215	0.000126857	0.00448395	0.00300696	0.0342492	0.000655235	0.000147729																													Insufficient Signal.
50	'Blank'	2017-03-15 18:18:39	0.000950723	0.000251231	0.00108028	0.000130583	0.00479137	0.00321538	0.0366646	0.000644983	0.000142533																													Insufficient Signal.
66	'Blank'	2017-03-15 21:05:25	0.000299886	0.000253944	0.0010927	0.000127702	0.00502002	0.0033793	0.0385941	0.000640695	0.000143081																													Insufficient Signal.
82	'Blank'	2017-03-15 23:50:12	0.000263068	0.000251829	0.00101088	0.00012115	0.0034886	0.00231669	0.0263004	0.000559702	0.000128506																													Insufficient Signal.
91	'Blank'	2017-03-16 01:25:14	0.000265604	0.000259587	0.00100199	0.000131253	0.00327726	0.00217136	0.0244897	0.000549533	0.000124384																													Insufficient Signal.
108	'Blank'	2017-03-16 04:22:23	0.000263626	0.000241722	0.000886079	0.000120681	0.00191408	0.00122408	0.0136342	0.00056304	0.00013381																													Insufficient Signal.
117	'Blank'	2017-03-16 05:55:18	0.000246065	0.000241667	0.00092127	0.00011541	0.00260582	0.00170559	0.0191692	0.000541326	0.000134864																													Insufficient Signal.
